# Supplementary material for: Incidence and Genetic Diversity of Grapevine Virus G in Croatian Vineyards
Source: Plants (Basel). 2022 Sep 7;11(18):2341. doi: 10.3390/plants11182341 (PMC9506455; doi:10.3390/plants11182341)
Supplement: Supplementary file 1 [file plants-11-02341-s001.zip]

Archive with 4 entries (4 files):
- Supplementary Table S1.xlsx
- Supplementary Table S2.xlsx
- Supplementary Table S3.xlsx
- Supplementary Tables S4 and S5.xlsx
