# Supplementary material for: Incidence and Genetic Diversity of Grapevine Virus G in Croatian Vineyards
Source: Plants (Basel). 2022 Sep 7;11(18):2341. doi: 10.3390/plants11182341 (PMC9506455; doi:10.3390/plants11182341)
Supplement: Supplementary file 1 [file plants-11-02341-s001.zip › Supplementary Table S1.xlsx]

## Sheet: HTS
Supplementary Table S1. Sequences of a newly characterized GVG isolates determined by HTS
Grapevine accession	Cultivar	Contig Length	NR_ID	NT_ID	Sequence
VVL150	Vlaška	7439	99	98	CATCCTTTGCTAGTCGTCTCTTATCATTCAACTATGTCTCTGGGTGCAGGAAGTCAACGGAACGCTTATGCTAACGTTATTTCAAATCTGGATGCAGAGTCCAGCTCTAAGCTCAAGCTTCTAAAGGGTGAGGAGGTCTTAAAAATTGAGTCTGATGCTAATAATCTATATGATTATTATGTATCTGATCAAGTTTATGATTTCCTAGTATCAAAAGGTATCCCTCTTTCGAACCAATGCTTTAGAGTGCATTCTCATCCTGCTTCGAAAATAATAGAGAATTATTTTCTTTATAACGTTATTTCTAATCATATAGTTAGTAACACTATTTTTATTAGTTTAAAGGAGTCTAAACTAGTACAGTTAGGTGTTAGGAAAGCTCATATTAAGGATAATGTT…
VM160	Mladenka	6864	96	82	GAAGTGCATTATTGGTCTCTGTTAGATTTCCAGAATTTCTTAGGTTTAATTGAAGGACCATTAATCTACTCGATCATATATCCACCAGAGGTCCACATGGGTTATGAAAGCTCCCTTCATCCGGATTTATATGAGTTCAGGTACATTAAGGACCGCACAGCATTCATCTGGGCGCCTGATGGCAATTATGGAGCTAGTTATACCCAACCTGTAAACCCTTGGTTATTGAGCACCAACAAGCTCCATGATTCTACAGGTAGAACATGGACACTCACCAAGCTTGAAACCATCGGTTCACACCATCTGTTTCTGTGTGTTCAGGGGTCAAAAATTGTGGAGGATCAGCATATTTTCACCGATTTTACATTGGTAGATCCTAGACTCTTCTCCACATATGCC…
