# Supplementary material for: Incidence and Genetic Diversity of Grapevine Virus G in Croatian Vineyards
Source: Plants (Basel). 2022 Sep 7;11(18):2341. doi: 10.3390/plants11182341 (PMC9506455; doi:10.3390/plants11182341)
Supplement: Supplementary file 1 [file plants-11-02341-s001.zip › Supplementary Table S2.xlsx]

## Sheet: Cq
Supplementary Table S2. Cq values obtained by real-time RT-PCR for GVG and 18S rRNA in different grapevine accessions (VVL 112, VVL 113, VVL 114, VVL 122 and VVL 123) at different sampling dates, including mean values, standard deviations, and standard errors. The lowest values are shaded red, while the highest values are shaded green
GVG	Mar 01	Apr 04	May 18	Jun 01	Jun 20	Jul 10	Jul 20	Aug 01	Aug 20	Sep 01	Sep 21	Oct 10	Oct 23	Nov 13	Nov 26	Dec 15
VVL112	27.833	27.818	27.656	26.542	24.118	24.37	24.552	25.319	25.558	25.353	25.455	26.182	25.255	25.806	24.77	27.031
VVL113	28.119	28.045	26.419	24.669	23.225	23.347	24.027	24.102	26.367	24.139	23.294	24.721	24.03	24.167	25.406	27.415
VVL114	28.206	29.939	28.518	25.694	23.859	21.81	25.363	23.974	26.587	25.631	24.303	25.925	24.588	25.596	28.209	28.685
VVL122	n.t.	28.914	30.503	33.177	28.986	31.867	25.541	29.612	27, 048	26.306	26.093	25.407	27.027	27.139	25.606	29.596
VVL123	26.931	29.488	31.73	29.344	25.181	25.598	26.781	24.993	26.894	24.954	24.981	25.851	25.477	25.42	25.845	28.592
Mean	27.7723	28.8408	28.9652	27.8852	24.0958	23.7813	25.2528	24.597	26.3515	25.2766	24.8252	25.6172	24.8375	25.2473	25.4068	28.2638
Std. Deviation	0.58303	0.90963	2.14512	3.43077	0.81497	1.60433	1.0517	0.66112	0.57145	0.80457	1.07767	0.57353	0.65767	0.73725	0.46087	1.03684
Std. Error	0.29151	0.4068	0.95932	1.53429	0.40748	0.80216	0.47034	0.33056	0.28572	0.35981	0.48195	0.25649	0.32883	0.36862	0.23044	0.46369
18S rRNA	Mar 01	Apr 04	May 18	Jun 01	Jun 20	Jul 10	Jul 20	Aug 01	Aug 20	Sep 01	Sep 21	Oct 10	Oct 23	Nov 13	Nov 26	Dec 15
VVL112	11.865	11.325	12.74	14.966	14.432	13.836	13.816	16.177	15.034	14.59	17.807	17.12	17.561	20.369	12.05	11.884
VVL113	11.655	9.871	12.392	14.328	14.234	13.44	14.008	13.877	14.877	14.073	15.676	16.391	19.774	20.616	12.192	11.984
VVL114	12.123	9.433	12.933	13.778	14.117	13.411	13.879	14.032	14.863	14.39	16.378	18.908	19.991	21.635	13.865	11.922
VVL122	n.t.	10.725	13.251	12.02	15.335	11.97	11.275	14.061	13.013	13.065	16.428	15.603	21.007	21.728	12.12	12.265
VVL123	12.664	9.237	13.001	14.176	14.453	12.989	13.446	13.213	14.392	14.916	16.771	17.419	16.962	20.59	12.228	12.112
Mean	12.0768	10.1182	12.8634	14.312	14.309	13.419	13.7872	13.99	14.7915	14.4922	16.5257	17.0882	19.059	20.9876	12.1475	12.0334
Std. Deviation	0.43578	0.88483	0.32072	0.49384	0.16161	0.34607	0.24113	0.09893	0.27739	0.35372	0.21393	1.23633	1.71872	0.64151	0.079	0.15571
Std. Error	0.21789	0.39571	0.14343	0.24692	0.08081	0.17304	0.12056	0.05712	0.13869	0.17686	0.12351	0.5529	0.76863	0.28689	0.0395	0.06964
