# Supplementary material for: Incidence and Genetic Diversity of Grapevine Virus G in Croatian Vineyards
Source: Plants (Basel). 2022 Sep 7;11(18):2341. doi: 10.3390/plants11182341 (PMC9506455; doi:10.3390/plants11182341)
Supplement: Supplementary file 1 [file plants-11-02341-s001.zip › Supplementary Table S3.xlsx]

## Sheet: GVG
Supplementary Table S3. Number of grapevine samples included in the survey by county, region, vineyard location, and cultivar in the continental and the coastal parts of Croatia
Territory	County	Region	Location	Coordinates	No. of samples	Cultivar (number of samples)	No. of GVG positive vines (%)
Continental Croatia	Požega-Slavonia	Velika	Draga 1	45°26'38.8"N 17°37'40.8"E	42	Graševina**	0
			Draga 2	45°26´42.32"N 17°37´36.56"E	15		0
			Draga 3	45°26´39.74"N 17°37´33.88"E	8		0
			Draga 4	45°26´37.97"N 17°37´30.53"E	49		0
		Kutjevo	Mitrovac 1	45°25´37.31"N 17°51´16.72"E	57		0
			Mitrovac 2	45°25´34.37"N 17°51´16.35"E	13		0
	Sisak-Moslavina	Popovača	Palovine	45°34´56.62"N 16°37´25.69"E	30	Škrlet	0
	Krapina-Zagorje	Sveti Križ Začretje	Komor Začretski	46°06'38.3"N 15°55'34.7"E	20	Belina starohrvatska	0
	Zagreb County	Plešivica	Pečnjak	45°42'55.4"N 15°38'29.9"E	30	Rhein riesling*	0
			Veliki Dol	45°42'55.2"N 15°38'50.7"E	30	Müller-Thurgau* (10), Pinot noir* (10), Pinot gris* (10)	0
			Ispod iže	45°43'20.9"N 15°39'15.6"E	30	Gewürztraminer* (15), Blauer Portugieser* (15)	0
			Hrvojka 1	45°43'04.6"N 15°39'21.5"E	45	mixed introduced cultivars (15), Chardonnay* (30)	0
			Hrvojka 2	45°43'01.9"N 15°39'16.8"E	15	Rhein riesling*	0
		Marija Gorica	Jarak 1	45°53´49.9"N 15°42´19.5"E	24	mixed introduced cultivars	0
			Jarak 2	45°54´10.5"N 15°42'38.8"E	16		0
		Velika Gorica	Gudci	45°39'35.0"N 15°59'08.3"E	17	Centennial seedless* (8), Rhein riesling* (9)	0
	City of Zagreb	Zagreb	Grapevine Virus Collection	45°49'25.1"N 16°01'43.4"E	196	Dobričić (8), Babica (11), Pošip (29), Ninčuša (8), Vugava (16), Babić (27), Grk (6), Plavac mali (41), Ljutun (6), Jarbola (1), Maraština (11), Plavina (4), Pušipel (5), Mladenka (4), Vlaška (16), Glavinuša (3)	Dobričić (1), Babica (1), Ljutun (2), Vlaška (15), Mladenka (3) - total 22 (11.2%)
			Grapevine and Rootstock Collection	45°49'39.0"N 16°01'44.4"E	91	110 R (Vitis berlandieri x vitis rupestris) (14), LN 33 (Couderc 1613 x Vitis berlandieri) (13), Kober 5 BB (Vitis berlandieri x Vitis riparia) (15), V. rupestris (13), V. riparia (12), Pinot noir* (17), Chardonnay* (7)	0
			Jazbina (National Collection 1)	45°51'28.4"N 16°00'18.9"E	478	9 different autochthonous cultivars (Pošip, Debit, Plavina, Plavac mali, Maraština, Babić, Kraljevina, Škrlet, Belina)	0
			Jazbina (National Collection 2)	45°51'29.0"N 16°00'06.4"E	113	113 different autochthonous cultivars	Cipar (1), Muškatel (1), Silbijanac (1), Topol (1), Petovka(1), Gegić (1), Bljuzgavac (1), Kozjak (1) - total 8 (7.1%)
				IN TOTAL	1319		30 (2.3%)
Coastal Croatia	Istria	Poreč	Puderica	45°12'13.2"N 13°38'03.3"E	25	Malvasia	0
			Starići 1	45°11'27.9"N 13°39'22.6"E	25	Malvasia	0
			Starići 2	45°11'30.0"N 13°39'12.2"E	75	Chardonnay* (50), Malvasia (25)	0
			Lokvadić	45°10'11.7"N 13°37'00.7"E	50	Teran	0
			Kršete	45°09'59.8"N 13°37'28.7"E	105	Borgonja	0
			Kaligarići	45°09'51.4"N 13°38'45.3"E	75	Malvasia (25), Merlot* (50)	0
	Primorje-Gorski Kotar	Krk island	Vrbnik	45°04´02.26"N 14°38´32.05"E	49	Žlahtina	0
			Pod moću	45°04´42.9"N 14°39´01.4"E	123		5 (4.1%)
			Pod Zapoj	45°04´04.7"N 14°39´57.0"E	10		0
			Dno luga	45°03´52.1"N 14°40´03.8"E	10		0
			Sveti Duh	45°04´37.3"N 14°39´05.9"E	10		0
			Luki-Volarić	45°04´42.9"N 14°38´51.7"E	10		0
	Lika-Senj	Pag island	Jakišnica	44° 38'78.8"N 14°47'16.0"E	25	Muscat*	0
	Zadar	Rava island	Mala Rava	44°02'19.3"N 15°03'24.5"E	194	Plavina	64 (33%)
			Vela Rava	44°01'20.2"N 15°04'02.3"E	110	Plavina (107), Vranac* (3)	Plavina (48) - total 43.6%
		Zadar	Savarska ul.	44°06'45.2"N 15°14'19.7"E	1	unknown introduced cultivar	0
		Poličnik	Suhovare 1	44°09'41.4"N 15°25'52.7"E	50	Cabernet sauvignon*	0
			Suhovare 2	44°09'36.4"N 15°24'49.9"E	50	Plavina (10), Cabernet sauvugnon* (40)	0
		Benkovac	Nadin	44°02'46.99"N 15°29'29.00"E	22	Plavac mali (20) Crljenak kaštelanski (2)	0
		Pag island	Pag 1	44°24'44.5"N 15°05'58.0"E	25	Merlot*	0
			Pag 2	44°24'46.9"N 15°06'03.7"E	30	Muškatel	16 (53.3%)
			Pag 3	44°24'47.5"N 15°06'05.0"E	58	Gegić (22), Topol (3), Cipar (14), Debit (19)	Gegić (5), Cipar (14), Debit (16) - total 35 (60.3%)
			Pag 4	44°24'46.7"N 15°06'05.3"E	30	Paška maraština	30 (100%)
			Pag 5	44°24'48.5"N 15°06'07.2"E	41	Plavina (20), Debit (21)	Plavina (11), Debit (3) - total 14 (34.1%)
			Pag 6	44°24'49.7"N 15°06'05.7"E	16	Merlot*	0
		Nin	Kraljičina plaža	44°14'43.2"N 15°10'30.3"E	50	Maraština	2 (4%)
		Zemunik	Zemunik Donji	44°05'52.0"N 15°23'28.2"E	50	Plavina	1 (2%)
	Šibenik-Knin	Primošten	Vezac	43°34'46.5"N 15°59'52.3"E	10	Babić	5 (50%)
			Bucavac	43°34'04.0"N 15°56'35.1"E	30		1 (3.3%)
	Split-Dalmatia	Kaštela	Kaštel Sućurac	43°33'18.4"N 16°25'48.5"E	50	Mladenka	24 (48%)
			Radun	43°34'11.5"N 16°20'36.3"E	54	Ljutun	46 (85.2%)
			Kaštel Lukšić	43°34'00.5"N 16°21'07.0"E	50	Glavinuša	0
			Furnaže	43°34'21.2"N 16°19'32.6"E	50	Mladenka	50 (100%)
			Marceline	43°34'23.3"N 16°19'26.9"E	54	Vlaška	54 (100%)
			Stomorija	43°34'11.0"N 16°19'15.2"E	50	Babica	14 (28%)
			Bristi 1	43°33'31.1"N 16°19'19.9"E	25		0
			Bristi 2	43°33'34.0"N 16°19'20.6"E	25		2 (8%)
			Kaštel Stari 1	43°33'46.9"N 16°19'51.8"E	40	Ljutun (20), Babica (20)	Babica (1) - total 2.5%
			Kaštel Stari 2	43°33'50.4"N 16°19'54.3"E	30	Crljenak kaštelanski	6 (20%)
		Split	Collection plantation	43°30'22.5"N 16°29'50.1"E	105	autochthonous (94) and introduced (11) cultivars	Cipar (1), Silbijanc (1), Gegić (1), Vlaška (1), Mladenka (1) - total 5 (4.8%)
		Imotski	Glavina Gornja	43°27´47.02"N 17°12´48.71"E	33	Trnjak	0
			Poljica-Kljenak	unknown	16	Kujundžuša	0
			Poljica-Dubrava	unknown	18		0
			Blato	unknown	17		0
			Banane	unknown	21	Kujundžuša (20), Trnjak (1)	0
			Pešine njive	unknown	14	Kujundžuša	0
			Gudelji	unknown	10		0
			Račić	unknown	12	Kujundžuša (10), Trnjak (2)	0
			Perići	unknown	12	Kujundžuša (6), Trnjak (6)	0
			Divići	unknown	7	Kujundžuša	0
			Seline	unknown	19	Trnjak	0
		Podbablje	Drum	43°25´06.14"N 17°10´14.80"E	26	Kujundžuša	0
			Hršćevani	43°24´48.56"N 17°11´26.37"E	19	Kujundžuša	0
		Proložac	Vučija Draga	43°28'26.8"N 17°09'49.1"E	135	Kujundžuša (22), Trnjak (103), Pošip (10)	0
			Bušanje	43°29´30.65"N 17°9´40.62"E	52	Kujundžuša (50), Trnjak (2)	0
		Runovići	Runović	43°23´12,.23"N 17°14´24.42"E	2	Trnjak	0
			Slivno	43°20´16.89"N 17°13´53.46"E	12	Kujundžuša (5), Trnjak (7)	0
		Hvar island	Velo vijelo	43°09'48.1"N 16°39'48.7"E	50	Plavac Mali	0
			Ivan Dolac 1	43°07'32.9"N 16°39'08.6"E	50		0
			Ivan Dolac 2	43°07'32.9"N 16°39'08.6"E	50		0
			Crkvenik	43°08'16.8"N 16°35'18.1"E	50		0
		Vis island	Petričevo	43°01'34.0"N 16°08'51.2"E	231		0
		Šolta island	Srednje selo 1	43°23'39.7"N 16°16'00.6"E	60	Pošip (20), Plavac mali (20), Dobričić (20)	0
			Srednje selo 2	43°23'42.4"N 16°15'51.3"E	20	Dobričić	1 (5%)
			Srednje selo 3	43°23'30.2"N 16°15'49.1"E	50	Plavac mali (10), Babić (10), Crljenak kaštelanski (10), Pošip (10), Dobričić (10)	0
			Gornje selo 1	43°21'16.7"N 16°19'39.9"E	20	Dobričić	0
			Gornje selo 2	43°21'26.9"N 16°19'36.8"E	10		1 (10%)
			Gornje selo 3	43°21'28.3"N 16°19'39.0"E	10		0
			Gornje selo 4	43°21'37.3"N 16°20'34.1"E	10		0
			Gornje selo 5	43°21'00.1"N 16°21'19.9"E	1		0
	Dubrovnik-Neretva	Pelješac peninsula	Bioka	42°58'31.3"N 17°13'57.2"E	5	Plavac mali	1 (20%)
			Dingač	42°56'16.4"N 17°19'36.6"E	2		0
			Plandište	42°56'49.8"N 17°20'39.0"E	4		0
			Drvenik	42°57'22.1"N 17°20'54.8"E	2		0
			Kuna Pelješka	42°57'51.4"N 17°20'01.5"E	12		0
		Konavle	Pridvorje	42°32´7.43N 18°20´5.96"E	34	Malvasija dubrovačka	0
			Komaji 1	42°32´8.13"N 18°18´9.90"E	5		0
			Komaji 2	42°32´1.55"N 18°17´8.60"E	15		0
				IN TOTAL	3008		426 (14.6%)
	TOTAL				4327		456 (10.5%)
	Legend:
	yelow cells - continental region
	blue cells - coastal region
	grey cells - collections
	* introduced cutlvars
	** uncertain origin
