# Supplementary material for: Incidence and Genetic Diversity of Grapevine Virus G in Croatian Vineyards
Source: Plants (Basel). 2022 Sep 7;11(18):2341. doi: 10.3390/plants11182341 (PMC9506455; doi:10.3390/plants11182341)
Supplement: Supplementary file 1 [file plants-11-02341-s001.zip › Supplementary Tables S4 and S5.xlsx]

## Sheet: Nucleotide comparison
			Supplementary Table S4. Multiple sequence alignment of the partial coat protein gene (564 nts) from 37 GVG isolates characterized in this study and 11isolates from the GenBank, originating from New Zealand, Croatia, and USA. Isolates are represented by the region and location of origin in Croatia, the corresponding grapevine cultivar name, and exact vine/sample in the collection/vineyard. The iso…
	1
VID561 (NC_040616)	A	G	A	T	G	A	G	G	C	T	A	G	C	A	G	T	A	C	T	G	A	C	G	C	T	G	C	T	A	A	G	T	G	T	G	A	A	G	C	A	C	C	C	G	G	C	T	C	T
VID567 (MF405925)	.	.	.	.	.	.	.	.	.	.	.	.	.	.	.	.	.	.	.	.	.	.	.	.	.	.	.	.	.	.	.	.	.	.	.	.	.	.	.	.	.	.	.	.	.	.	.	.	.
VID499 (MF405924)	.	.	.	.	.	.	.	.	.	.	.	.	.	.	.	.	.	.	.	.	.	.	.	.	.	.	.	.	.	.	.	.	.	.	.	.	.	.	.	.	.	.	.	.	.	.	.	.	.
VLJ-178 (MF781081)	G	.	.	.	.	.	.	.	.	G	.	.	.	.	.	.	.	.	.	.	.	.	.	.	.	.	.	.	C	.	.	C	.	.	.	.	.	.	.	.	T	.	.	.	.	.	.	.	.
VVL-101 (MF993575)	G	.	.	.	.	.	.	.	.	G	.	.	.	.	.	.	.	.	.	.	.	.	.	.	.	.	.	.	C	.	.	C	.	.	.	.	.	.	.	.	T	.	.	.	.	.	.	.	.
VD-102 (MF993574)	G	.	.	.	.	.	.	.	.	G	.	.	.	.	.	.	.	.	.	.	.	.	.	.	.	.	.	.	C	.	.	C	.	.	.	.	.	.	.	.	T	.	.	.	.	.	.	.	.
VB-108 (MF993573)	G	.	.	.	.	.	.	.	.	G	.	.	.	.	.	.	.	.	.	.	.	.	.	.	.	.	.	.	C	.	.	C	.	.	.	.	.	.	.	.	T	.	.	.	.	.	.	.	.
PI8938 (MK017693)	G	.	.	.	.	.	.	.	.	.	.	.	.	.	.	.	.	.	.	.	.	.	.	.	.	.	.	.	.	.	.	.	.	.	.	.	.	.	.	.	.	.	.	.	.	.	C	.	.
PI8936 (MK017692)	G	.	.	.	.	.	.	.	.	.	.	.	.	.	.	.	.	.	.	.	.	.	.	.	.	.	.	.	.	.	.	.	.	.	.	.	.	.	.	.	.	.	.	.	.	.	C	.	.
PI8932 (MK017690)	G	.	.	.	.	.	.	.	.	.	.	.	.	.	.	.	.	.	.	.	.	.	.	.	.	.	.	.	.	.	.	.	.	.	.	.	.	.	.	.	.	.	.	.	.	.	C	.	.
CH8935 (MK017691)	G	.	.	.	.	.	.	.	.	.	.	.	.	.	.	.	.	.	.	.	.	.	.	.	.	.	.	.	.	.	.	.	.	.	.	.	.	.	.	.	.	.	.	.	.	.	C	.	.
VVL-150 (ON000923)	G	.	.	.	.	.	.	.	.	.	.	.	.	.	.	.	.	.	.	.	.	.	.	.	.	.	.	.	C	.	.	C	.	.	.	.	.	.	.	.	T	.	.	.	.	.	.	.	.
VM-160 (ON112087)	G	.	.	.	.	.	.	.	.	G	.	.	.	.	.	.	.	.	.	.	.	.	.	.	.	.	.	.	C	.	.	C	.	.	.	.	.	.	.	.	.	.	.	.	.	.	.	.	.
Krk island-Pod moću (Žlahtina 7) (OM960634)	G	.	.	.	.	.	.	.	.	.	.	.	.	.	.	.	.	.	.	.	.	.	.	.	.	.	.	.	C	.	.	C	.	.	.	.	.	.	.	.	.	.	.	.	.	.	.	.	.
Rava island-Mala Rava (Plavina 28) (OM960635)	G	.	.	.	.	.	.	.	.	.	.	.	.	.	.	.	.	.	.	.	.	.	.	.	.	.	.	.	C	.	.	C	.	.	.	.	.	.	.	.	.	.	.	.	.	.	.	.	.
Rava island-Mala Rava (Plavina 35) (OM960636)	G	.	.	.	.	.	.	.	.	.	.	.	.	.	.	.	.	.	.	.	.	.	.	.	.	.	.	.	C	.	.	C	.	.	.	.	.	.	.	.	.	.	.	.	.	.	.	.	.
Rava island-Mala Rava (Plavina 36) (OM960637)	G	.	.	.	.	.	.	.	.	.	.	.	.	.	.	.	.	.	.	.	.	.	.	.	.	.	.	.	C	.	.	C	.	.	.	.	.	.	.	.	.	.	.	.	.	.	.	.	.
Rava island-Mala Rava (Plavina 41) (OM960638)	G	.	.	.	.	.	.	.	.	.	.	.	.	.	.	.	.	.	.	.	.	.	.	.	.	.	.	.	C	.	.	C	.	.	.	.	.	.	.	.	.	.	.	.	.	.	.	.	.
Rava island-Vela Rava (Plavina 40) (OM960639)	G	.	.	.	.	.	.	.	.	G	.	.	.	.	.	.	.	.	.	.	.	.	.	.	.	.	.	.	C	.	.	C	.	.	.	.	.	.	.	.	.	.	.	.	.	.	.	.	.
Rava island-Vela Rava (Plavina 42) (OM960640)	G	.	.	.	.	.	.	.	.	G	.	.	.	.	.	.	.	.	.	.	.	.	.	.	.	.	.	.	C	.	.	C	.	.	.	.	.	.	.	.	.	.	.	.	.	.	.	.	.
Rava island-Vela Rava (Plavina 55) (OM960641)	G	.	.	.	.	.	.	.	.	G	.	.	.	.	.	.	.	.	.	.	.	.	.	.	.	.	.	.	C	.	.	C	.	.	.	.	.	.	.	.	.	.	.	.	.	.	.	.	.
Katela-Katel Suurac (Mladenka 2) (OM960642)	G	.	.	.	.	.	.	.	.	.	.	.	.	.	.	.	.	.	.	.	.	.	.	.	.	.	.	.	C	.	.	C	.	.	.	.	.	.	.	.	.	.	.	.	.	.	.	.	.
Katela-Katel Suurac (Mladenka 3) (OM960643)	G	.	.	.	.	.	.	.	.	.	.	.	.	.	.	.	.	.	.	.	.	.	.	.	.	.	.	.	C	.	.	C	.	.	.	.	.	.	.	.	.	.	.	.	.	.	.	.	.
Katela-Katel Suurac (Mladenka 20) (OM960644)	G	.	.	.	.	.	.	.	.	.	.	.	.	.	.	.	.	.	.	.	.	.	.	.	.	.	.	.	C	.	.	C	.	.	.	.	.	.	.	.	.	.	.	.	.	.	.	.	.
Kaštela-Radun (Ljutun 38) (OM960645)	G	.	.	.	.	.	.	.	.	.	.	.	.	.	.	.	.	.	.	.	.	.	.	.	.	.	.	.	C	.	.	C	.	.	.	.	.	.	.	.	.	.	.	.	.	.	.	.	.
Kaštela-Radun (Ljutun 53) (OM960646)	G	.	.	.	.	.	.	.	.	.	.	.	.	.	.	.	.	.	.	.	.	.	.	.	.	.	.	.	C	.	.	C	.	.	.	.	.	.	.	.	.	.	.	.	.	.	.	.	.
Kaštela-Radun (Ljutun 54) (OM960647)	G	.	.	.	.	.	.	.	.	.	.	.	.	.	.	.	.	.	.	.	.	.	.	.	.	.	.	.	C	.	.	C	.	.	.	.	.	.	.	.	.	.	.	.	.	.	.	.	.
Kaštela-Furnaže (Mladenka 50) (OM960648)	G	.	.	.	.	.	.	.	.	.	.	.	.	.	.	.	.	.	.	.	.	.	.	.	.	.	.	.	C	.	.	C	.	.	.	.	.	.	.	.	.	.	.	.	.	.	.	.	.
Kaštela-Marceline (Vlaška 51) (OM960649)	G	A	.	.	.	.	.	.	.	A	.	.	.	.	.	.	.	.	.	.	.	.	.	.	.	.	.	.	C	.	.	C	.	.	.	.	.	.	.	.	T	.	.	.	.	.	.	.	.
Kaštela-Marceline (Vlaška 52) (OM960650)	G	.	.	.	.	.	.	.	.	G	.	.	.	.	.	.	.	.	.	.	.	.	.	.	.	.	.	.	C	.	.	C	.	.	.	.	.	.	.	.	T	.	.	.	.	.	.	.	.
Kaštela-Marceline (Vlaška 53) (OM960651)	G	.	.	.	.	.	.	.	.	.	.	.	.	.	.	.	.	.	.	.	.	.	.	.	.	.	.	.	C	.	.	C	.	.	.	.	.	.	.	.	T	.	.	.	.	.	.	.	.
Kaštela-Marceline (Vlaška 54) (OM960652)	G	.	.	.	.	.	.	.	.	G	.	.	.	.	.	.	.	.	.	.	.	.	.	.	.	.	.	.	C	.	.	C	.	.	.	.	.	.	.	.	T	.	.	.	.	.	.	.	.
Kaštela-Stomarija (Babica 25) (OM960653)	.	.	.	.	.	.	.	.	.	.	.	.	.	.	.	.	.	.	.	.	.	.	.	.	.	.	.	.	C	.	.	C	.	.	.	.	.	.	.	.	.	.	.	.	.	.	.	.	.
Kaštela-Stomarija (Babica 30) (OM960654)	.	.	.	.	.	.	.	.	.	.	.	.	.	.	.	.	.	.	.	.	.	.	.	.	.	.	.	.	C	.	.	C	.	.	.	.	.	.	.	.	.	.	.	.	.	.	.	.	.
Kaštela-Stomarija (Babica 45) (OM960655)	.	.	.	.	.	.	.	.	.	.	.	.	.	.	.	.	.	.	.	.	.	.	.	.	.	.	.	.	C	.	.	C	.	.	.	.	.	.	.	.	.	.	.	.	.	.	.	.	.
Kaštela-Bristi 2 (Babica 17) (OM960656)	G	.	.	.	.	.	.	.	.	.	.	.	.	.	.	.	.	.	.	.	.	.	.	.	.	.	.	.	C	.	.	C	.	.	.	.	.	.	.	.	.	.	.	.	.	.	.	.	.
Kaštela-Bristi 2 (Babica 19) (OM960657)	G	.	.	.	.	.	.	.	.	.	.	.	.	.	.	.	.	.	.	.	.	.	.	.	.	.	.	.	C	.	.	C	.	.	.	.	.	.	.	.	.	.	.	.	.	.	.	.	.
Split (Cipar) (OM960658)	G	.	.	.	.	.	.	.	.	G	.	.	.	.	.	.	.	.	.	.	.	.	.	.	.	.	.	.	C	.	.	C	.	.	.	.	.	.	.	.	.	.	.	.	.	.	.	.	.
Split (Silbijanac) (OM960659)	G	.	.	.	.	.	.	.	.	.	.	.	.	.	.	.	.	.	.	.	.	.	.	.	.	.	.	.	C	.	.	C	.	.	.	.	.	.	.	.	.	.	.	.	.	.	.	.	.
Split (Gegić) (OM960660)	G	.	.	.	.	.	.	.	.	G	.	.	.	.	.	.	.	.	.	.	.	.	.	.	.	.	.	.	C	.	.	C	.	.	.	.	.	.	.	.	.	.	.	.	.	.	.	.	.
Zagreb-Jazbina (Silbijanac 1) (OM960661)	G	.	.	.	.	.	.	.	.	G	.	.	.	.	.	.	.	.	.	.	.	.	.	.	.	.	.	.	C	.	.	C	.	.	.	.	.	.	.	.	.	.	.	.	.	.	.	.	.
Pag island (Gegić 5) (OM960662)	G	.	.	.	.	.	.	.	.	.	.	.	.	.	.	.	.	.	.	.	.	.	.	.	.	.	.	.	C	.	.	C	.	.	.	.	.	.	.	.	.	.	.	.	.	.	.	.	.
Šolta island-Srednje Selo 2 (Dobričić 11) (OM960663)	G	.	.	.	.	.	.	.	.	.	.	.	.	.	.	.	.	.	.	.	.	.	.	.	.	.	.	.	C	.	.	C	.	.	.	.	.	.	.	.	.	.	.	.	.	.	.	.	.
Šolta island-Gornje Selo 2 (Dobričić 22) (OM960664)	G	.	.	.	.	.	.	.	.	.	.	.	.	.	.	.	.	.	.	.	.	.	.	.	.	.	.	.	C	.	.	C	.	.	.	.	.	.	.	.	.	.	.	.	.	.	.	.	.
Nin (Maraština 9) (OM960665)	G	.	.	.	.	.	.	.	.	.	.	.	.	.	.	.	.	.	.	.	.	.	.	.	.	.	.	.	C	.	.	C	.	.	.	.	.	.	.	.	.	.	.	.	.	.	.	.	.
Zemunik (Plavina 15) (OM960666)	G	.	.	.	.	.	.	.	.	G	.	.	.	.	.	.	.	.	.	.	.	.	.	.	.	.	.	.	C	.	.	C	.	.	.	.	.	.	.	.	.	.	.	.	.	.	.	.	.
Kaštela-Kaštel Stari 2 (Crljenak Kaštelanski 15) (OM960667)	G	.	.	.	.	.	.	.	.	.	.	.	.	.	.	.	.	.	.	.	.	.	.	.	.	.	.	.	C	.	.	C	.	.	.	.	.	.	.	.	.	.	.	.	.	.	.	.	.
Primošten-Bucavac (Babić 20) (OM960668)	G	.	.	.	.	.	.	.	.	.	.	.	.	.	.	.	.	.	.	.	.	.	.	.	.	.	.	.	C	.	.	C	.	.	.	.	.	.	.	.	.	.	.	.	.	.	.	.	.
100
VID561 (NC_040616)	T	T	A	G	T	A	A	T	A	T	A	T	T	C	G	G	T	A	A	T	A	T	A	G	G	T	A	T	A	A	T	A	G	G	T	A	C	T	A	G	T	G	C	T	A	A	G	A	T
VID567 (MF405925)	.	.	.	.	.	.	.	.	.	.	.	.	.	.	.	.	.	.	.	.	.	.	.	.	.	.	.	.	.	.	.	.	.	.	.	.	.	.	.	.	.	.	.	.	.	.	.	.	.
VID499 (MF405924)	.	.	.	.	.	.	.	.	.	.	.	.	.	.	.	.	.	.	.	.	.	.	.	.	.	.	.	.	.	.	.	.	.	.	.	.	.	.	.	.	.	.	.	.	.	.	.	.	.
VLJ-178 (MF781081)	.	.	.	.	.	.	.	.	.	.	.	.	.	T	.	.	.	.	.	.	.	.	.	.	.	.	.	.	T	.	.	.	.	.	.	.	.	.	.	.	.	.	.	.	.	.	.	.	.
VVL-101 (MF993575)	.	.	.	.	.	.	.	.	.	.	.	.	.	T	.	.	.	.	.	.	.	.	.	.	.	.	.	.	T	.	.	.	.	.	.	.	.	.	.	.	.	.	.	.	.	.	.	.	.
VD-102 (MF993574)	.	.	.	.	.	.	.	.	.	.	.	.	.	.	.	.	.	.	.	.	.	.	.	.	.	.	.	.	T	.	.	.	.	.	.	.	.	.	.	.	.	.	.	.	.	.	.	.	.
VB-108 (MF993573)	.	.	.	.	.	.	.	.	.	.	.	.	.	T	.	.	.	.	.	.	.	.	.	.	.	.	.	.	T	.	.	.	.	.	.	.	.	.	.	.	.	.	.	.	.	.	.	.	.
PI8938 (MK017693)	.	.	.	.	.	.	.	.	.	.	.	.	.	T	.	.	.	.	.	.	.	.	.	.	.	.	.	.	T	.	.	.	.	.	.	.	.	.	.	.	.	.	.	.	.	.	.	.	.
PI8936 (MK017692)	.	.	.	.	.	.	.	.	.	.	.	.	.	T	.	.	.	.	.	.	.	.	.	.	.	.	.	.	T	.	.	.	.	.	.	.	.	.	.	.	.	.	.	.	.	.	.	.	.
PI8932 (MK017690)	.	.	.	.	.	.	.	.	.	.	.	.	.	T	.	.	.	.	.	.	.	.	.	.	.	.	.	.	T	.	.	.	.	.	.	.	.	.	.	.	.	.	.	.	.	.	.	.	.
CH8935 (MK017691)	.	.	.	.	.	.	.	.	.	.	.	.	.	T	.	.	.	.	.	.	.	.	.	.	.	.	.	.	T	.	.	.	.	.	.	.	.	.	.	.	.	.	.	.	.	.	.	.	.
VVL-150 (ON000923)	.	.	.	.	.	.	.	.	.	.	.	.	.	T	.	.	.	.	.	.	.	.	.	.	.	.	.	.	T	.	.	.	.	.	.	.	.	.	.	.	.	.	.	.	.	.	.	.	.
VM-160 (ON112087)	.	.	.	.	.	.	.	.	.	.	.	.	.	T	.	.	C	.	.	.	.	.	.	.	.	.	.	.	.	.	.	.	.	.	.	.	.	.	.	.	.	.	.	A	.	.	A	.	.
Krk island-Pod moću (Žlahtina 7) (OM960634)	.	.	.	.	.	.	.	.	.	.	.	.	.	T	.	.	.	.	.	.	.	.	.	.	.	.	.	.	.	.	.	.	.	.	.	.	.	.	.	.	.	.	.	A	.	.	A	.	.
Rava island-Mala Rava (Plavina 28) (OM960635)	.	.	.	.	.	.	.	.	.	.	.	.	.	.	.	.	.	.	.	.	.	.	.	.	.	.	.	.	.	.	.	.	.	.	A	.	.	.	.	.	.	.	.	.	.	.	.	.	.
Rava island-Mala Rava (Plavina 35) (OM960636)	.	.	.	.	.	.	.	.	.	.	.	.	.	.	.	.	.	.	.	.	.	.	.	.	.	.	.	.	.	.	.	.	.	.	A	.	.	.	.	.	.	.	.	.	.	.	.	.	.
Rava island-Mala Rava (Plavina 36) (OM960637)	.	.	.	.	.	.	.	.	.	.	.	.	.	.	.	.	.	.	.	.	.	.	.	.	.	.	.	.	.	.	.	.	.	.	G	.	.	.	.	.	.	.	.	.	.	.	.	.	.
Rava island-Mala Rava (Plavina 41) (OM960638)	.	.	.	.	.	.	.	.	.	.	.	.	.	.	.	.	.	.	.	.	.	.	.	.	.	.	.	.	.	.	.	.	.	.	G	.	.	.	.	.	.	.	.	.	.	.	.	.	.
Rava island-Vela Rava (Plavina 40) (OM960639)	.	.	.	.	.	.	.	.	.	.	.	.	.	T	.	.	.	.	.	.	.	.	.	.	.	.	.	.	.	.	.	.	.	.	.	.	.	.	.	.	.	.	.	A	.	.	A	.	.
Rava island-Vela Rava (Plavina 42) (OM960640)	.	.	.	.	.	.	.	.	.	.	.	.	.	T	.	.	.	.	.	.	.	.	.	.	.	.	.	.	.	.	.	.	.	.	.	.	.	.	.	.	.	.	.	A	.	.	A	.	.
Rava island-Vela Rava (Plavina 55) (OM960641)	.	.	.	.	.	.	.	.	.	.	.	.	.	T	.	.	.	.	.	.	.	.	.	.	.	.	.	.	.	.	.	.	.	.	.	.	.	.	.	.	.	.	.	A	.	.	A	.	.
Katela-Katel Suurac (Mladenka 2) (OM960642)	.	.	.	.	.	.	.	.	.	.	.	.	.	T	.	.	C	.	.	.	.	.	.	.	.	.	.	.	.	.	.	.	.	.	.	.	.	.	.	.	.	.	.	A	.	.	A	.	.
Katela-Katel Suurac (Mladenka 3) (OM960643)	.	.	.	.	.	.	.	.	.	.	.	.	.	T	.	.	C	.	.	.	.	.	.	.	.	.	.	.	.	.	.	.	.	.	.	.	.	.	.	.	.	.	.	A	.	.	A	.	.
Katela-Katel Suurac (Mladenka 20) (OM960644)	.	.	.	.	.	.	.	.	.	.	.	.	.	T	.	.	C	.	.	.	.	.	.	.	.	C	.	.	.	.	.	.	.	.	.	.	.	.	.	.	.	.	.	A	.	.	A	.	.
Kaštela-Radun (Ljutun 38) (OM960645)	.	.	.	.	.	.	.	.	.	.	.	.	.	T	.	.	.	.	.	.	.	.	.	.	.	.	.	.	.	.	.	.	.	.	.	.	.	.	.	.	.	.	.	A	.	.	A	.	.
Kaštela-Radun (Ljutun 53) (OM960646)	.	.	.	.	.	.	.	.	.	.	.	.	.	T	.	.	.	.	.	.	.	.	.	.	.	.	.	.	.	.	.	.	.	.	.	.	.	.	.	.	.	.	.	A	.	.	A	.	.
Kaštela-Radun (Ljutun 54) (OM960647)	.	.	.	.	.	.	.	.	.	.	.	.	.	T	.	.	.	.	.	.	.	.	.	.	.	.	.	.	.	.	.	.	.	.	.	.	.	.	.	.	.	.	.	A	.	.	A	.	.
Kaštela-Furnaže (Mladenka 50) (OM960648)	.	.	.	.	.	.	.	.	.	.	.	.	.	T	.	.	.	.	.	.	.	.	.	.	.	.	.	.	.	.	.	.	.	.	.	.	.	.	.	.	.	.	.	A	.	.	A	.	.
Kaštela-Marceline (Vlaška 51) (OM960649)	.	.	.	.	.	.	.	.	.	.	.	.	.	T	.	.	.	.	.	.	.	.	.	.	.	.	.	.	T	.	.	.	.	.	.	.	.	.	.	.	.	.	.	.	.	.	.	.	.
Kaštela-Marceline (Vlaška 52) (OM960650)	.	.	.	.	.	.	.	.	.	.	.	.	.	T	.	.	.	.	.	.	.	.	.	.	.	.	.	.	T	.	.	.	.	.	.	.	.	.	.	.	.	.	.	.	.	.	.	.	.
Kaštela-Marceline (Vlaška 53) (OM960651)	.	.	.	.	.	.	.	.	.	.	.	.	.	T	.	.	.	.	.	.	.	.	.	.	.	.	.	.	T	.	.	.	.	.	.	.	.	.	.	.	.	.	.	.	.	.	.	.	.
Kaštela-Marceline (Vlaška 54) (OM960652)	.	.	.	.	.	.	.	.	.	.	.	.	.	T	.	.	.	.	.	.	.	.	.	.	.	.	.	.	T	.	.	.	.	.	.	.	.	.	.	.	.	.	.	.	.	.	.	.	.
Kaštela-Stomarija (Babica 25) (OM960653)	.	.	.	.	.	.	.	.	.	.	.	.	.	T	.	.	.	.	.	.	.	.	.	.	.	.	.	.	.	.	.	.	.	.	.	.	.	.	.	.	.	.	.	A	.	.	A	.	.
Kaštela-Stomarija (Babica 30) (OM960654)	.	.	.	.	.	.	.	.	.	.	.	.	.	T	.	.	.	.	.	.	.	.	.	.	.	.	.	.	.	.	.	.	.	.	.	.	.	.	.	.	.	.	.	A	.	.	A	.	.
Kaštela-Stomarija (Babica 45) (OM960655)	.	.	.	.	.	.	.	.	.	.	.	.	.	T	.	.	.	.	.	.	.	.	.	.	.	.	.	.	.	.	.	.	.	.	.	.	.	.	.	.	.	.	.	A	.	.	A	.	.
Kaštela-Bristi 2 (Babica 17) (OM960656)	.	.	.	.	.	.	.	.	.	.	.	.	.	.	.	.	.	.	.	.	.	.	.	.	.	.	.	.	.	.	.	.	.	.	G	.	.	.	.	.	.	.	.	.	.	.	.	.	.
Kaštela-Bristi 2 (Babica 19) (OM960657)	.	.	.	.	.	.	.	.	.	.	.	.	.	.	.	.	.	.	.	.	.	.	.	.	.	.	.	.	.	.	.	.	.	.	G	.	.	.	.	.	.	.	.	.	.	.	.	.	.
Split (Cipar) (OM960658)	.	.	.	.	.	.	.	.	.	.	.	.	.	.	.	.	.	.	.	.	.	.	.	.	.	.	.	.	.	.	.	.	.	.	G	.	.	.	.	.	.	.	.	.	.	.	.	.	.
Split (Silbijanac) (OM960659)	.	.	.	.	.	.	.	.	.	.	.	.	.	T	.	.	.	.	.	.	.	.	.	.	.	.	.	.	.	.	.	.	.	.	G	.	.	.	.	.	.	.	.	.	.	.	.	.	.
Split (Gegić) (OM960660)	.	.	.	.	.	.	.	.	.	.	.	.	.	T	.	.	C	.	.	.	.	.	.	.	.	.	.	.	.	.	.	.	.	.	.	.	.	.	.	.	.	.	.	A	.	.	A	.	.
Zagreb-Jazbina (Silbijanac 1) (OM960661)	.	.	.	.	.	.	.	.	.	.	.	.	.	.	.	.	.	.	.	.	.	.	.	.	.	.	.	.	.	.	.	.	.	.	G	.	.	.	.	.	.	.	.	.	.	.	.	.	.
Pag island (Gegić 5) (OM960662)	.	.	.	.	.	.	.	.	.	.	.	.	.	T	.	.	.	.	.	.	.	.	.	.	.	.	.	.	.	.	.	.	.	.	G	.	.	.	.	.	.	.	.	.	.	.	.	.	.
Šolta island-Srednje Selo 2 (Dobričić 11) (OM960663)	.	.	.	.	.	.	.	.	.	.	.	.	.	T	.	.	.	.	.	.	.	.	.	.	.	.	.	.	.	.	.	.	.	.	.	.	.	.	.	.	.	.	.	A	.	.	A	.	.
Šolta island-Gornje Selo 2 (Dobričić 22) (OM960664)	.	.	.	.	.	.	.	.	.	.	.	.	.	T	.	.	.	.	.	.	.	.	.	.	.	.	.	.	.	.	.	.	.	.	.	.	.	.	.	.	.	.	.	A	.	.	A	.	.
Nin (Maraština 9) (OM960665)	.	.	.	.	.	.	.	.	.	.	.	.	.	.	.	.	.	.	.	.	.	.	.	.	.	.	.	.	.	.	.	.	.	.	G	.	.	.	.	.	.	.	.	.	.	.	.	.	.
Zemunik (Plavina 15) (OM960666)	.	.	.	.	.	.	.	.	.	.	.	.	.	.	.	.	.	.	.	.	.	.	.	.	.	.	.	.	.	.	.	.	.	.	G	.	.	.	.	.	.	.	.	.	.	.	.	.	.
Kaštela-Kaštel Stari 2 (Crljenak Kaštelanski 15) (OM960667)	.	.	.	.	.	.	.	.	.	.	.	.	.	T	.	.	.	.	.	.	.	.	.	.	.	.	.	.	.	.	.	.	.	.	.	.	.	.	.	.	.	.	.	A	.	.	A	.	.
Primošten-Bucavac (Babić 20) (OM960668)	.	.	.	.	.	.	.	.	.	.	.	.	.	.	.	.	.	.	.	.	.	.	.	.	.	.	.	.	.	.	.	.	.	.	G	.	.	.	.	.	.	.	.	.	.	.	.	.	.
199
VID561 (NC_040616)	T	G	A	A	T	C	C	G	A	A	C	C	T	A	C	T	C	A	A	A	G	G	T	G	A	A	G	A	T	A	T	C	A	A	A	C	T	T	G	G	A	G	A	G	A	T	T	C	T
VID567 (MF405925)	.	.	.	.	.	.	.	.	.	.	.	.	.	.	.	.	.	.	.	.	.	.	.	.	.	.	.	.	.	.	.	.	.	.	.	.	.	.	.	.	.	.	.	.	.	.	.	.	.
VID499 (MF405924)	.	.	.	.	.	.	.	A	.	.	.	.	.	.	.	.	.	.	.	.	.	.	.	.	.	.	.	.	.	.	.	.	.	.	.	.	.	.	.	.	.	.	.	.	.	.	.	.	.
VLJ-178 (MF781081)	.	.	.	.	.	.	.	A	G	C	T	.	.	C	.	.	.	.	.	G	.	.	.	.	.	G	.	.	.	.	.	.	.	.	.	T	.	G	.	.	.	.	.	.	.	.	.	T	.
VVL-101 (MF993575)	.	.	.	.	.	.	.	A	G	C	T	.	.	C	.	.	.	.	.	G	.	.	.	.	.	G	.	.	.	.	.	.	.	.	.	T	.	G	.	.	.	.	.	.	.	.	.	T	.
VD-102 (MF993574)	.	.	.	.	.	.	.	A	G	C	T	.	.	C	.	.	.	.	.	G	.	.	.	.	.	G	.	.	.	.	.	T	.	.	.	T	.	G	.	.	G	.	.	.	.	.	.	T	.
VB-108 (MF993573)	.	.	.	.	.	.	.	A	G	C	T	.	.	C	.	.	.	.	.	G	.	.	.	.	.	G	.	.	.	.	.	.	.	.	.	T	.	G	.	.	.	.	.	.	.	.	.	T	.
PI8938 (MK017693)	.	.	.	.	.	.	.	A	.	.	T	.	.	.	.	.	.	.	.	G	.	.	.	.	.	G	.	.	.	.	.	.	.	.	.	.	.	C	.	.	T	.	.	.	.	.	.	T	.
PI8936 (MK017692)	.	.	.	.	.	.	.	A	.	.	T	.	.	.	.	.	.	.	.	G	.	.	.	.	.	G	.	.	.	.	.	.	.	.	.	.	.	C	.	.	T	.	.	.	.	.	.	T	.
PI8932 (MK017690)	.	.	.	.	.	.	.	A	.	.	T	.	.	.	.	.	.	.	.	G	.	.	.	.	.	G	.	.	.	.	.	.	.	.	.	.	.	C	.	.	T	.	.	.	.	.	.	T	.
CH8935 (MK017691)	.	.	.	.	.	.	.	A	.	.	T	.	.	.	.	.	.	.	.	G	.	.	.	.	.	G	.	.	.	.	.	.	.	.	.	.	.	C	.	.	T	.	.	.	.	.	.	T	.
VVL-150 (ON000923)	.	.	.	.	.	.	.	A	G	C	T	.	.	C	.	.	.	.	.	G	.	.	.	.	.	G	.	.	.	.	.	.	.	G	.	T	.	G	.	.	.	.	.	.	.	.	.	T	.
VM-160 (ON112087)	.	.	.	.	C	.	.	A	.	.	.	.	.	T	.	.	.	.	.	G	.	.	.	.	.	G	.	.	C	.	.	T	.	.	G	.	.	.	.	.	G	.	.	.	.	.	.	T	.
Krk island-Pod moću (Žlahtina 7) (OM960634)	.	.	.	.	C	.	.	A	.	.	.	.	.	T	.	.	.	.	.	G	.	.	.	.	.	G	.	.	C	.	.	T	.	.	G	.	.	.	.	.	G	.	.	.	.	.	.	T	.
Rava island-Mala Rava (Plavina 28) (OM960635)	.	A	.	.	.	.	.	A	.	G	A	.	.	C	.	.	.	.	.	G	.	.	.	.	.	G	.	.	.	.	.	T	.	.	.	T	.	G	.	.	G	.	.	.	.	.	.	T	.
Rava island-Mala Rava (Plavina 35) (OM960636)	.	A	.	.	.	.	.	A	.	G	A	.	.	C	.	.	.	.	.	G	.	.	.	.	.	G	.	.	.	.	.	T	.	.	.	T	.	G	.	.	G	.	.	.	.	.	.	T	.
Rava island-Mala Rava (Plavina 36) (OM960637)	.	A	.	.	.	.	.	.	.	.	.	.	.	C	.	.	.	.	.	G	.	.	.	.	.	G	.	.	.	.	.	T	.	.	.	T	.	G	.	.	G	.	.	.	.	.	.	T	.
Rava island-Mala Rava (Plavina 41) (OM960638)	.	A	.	.	.	.	.	A	.	.	.	.	.	T	.	.	.	.	.	G	.	.	.	.	.	G	.	.	.	.	.	T	.	.	.	T	.	G	.	.	G	.	.	.	.	.	.	T	.
Rava island-Vela Rava (Plavina 40) (OM960639)	.	.	.	.	C	.	.	A	.	.	.	.	.	T	.	.	.	.	.	G	.	.	.	.	.	G	.	.	C	.	.	T	.	.	G	.	.	.	.	.	G	.	.	.	.	.	.	T	.
Rava island-Vela Rava (Plavina 42) (OM960640)	.	.	.	.	C	.	.	A	.	.	.	.	.	T	.	.	.	.	.	G	.	.	.	.	.	G	.	.	C	.	.	T	.	.	G	.	.	.	.	.	G	.	.	.	.	.	.	T	.
Rava island-Vela Rava (Plavina 55) (OM960641)	.	.	.	.	C	.	.	A	.	.	.	.	.	T	.	.	.	.	.	G	.	.	.	.	.	G	.	.	C	.	.	T	.	.	G	.	.	.	.	.	G	.	.	.	.	.	.	T	.
Katela-Katel Suurac (Mladenka 2) (OM960642)	.	.	.	.	C	.	.	A	.	.	.	.	.	T	.	.	.	.	.	G	.	.	.	.	.	G	.	.	C	.	.	T	.	.	G	.	.	.	.	.	G	.	.	.	.	.	.	T	.
Katela-Katel Suurac (Mladenka 3) (OM960643)	.	.	.	.	C	.	.	A	.	.	.	.	.	T	.	.	.	.	.	G	.	.	.	.	.	G	.	.	C	.	.	T	.	.	G	.	.	.	.	.	G	.	.	.	.	.	.	T	.
Katela-Katel Suurac (Mladenka 20) (OM960644)	.	.	.	.	C	.	.	A	.	.	A	.	.	T	.	.	.	.	.	G	.	.	.	.	.	G	.	.	C	.	.	T	.	.	G	.	.	.	.	.	G	.	.	.	.	.	.	T	.
Kaštela-Radun (Ljutun 38) (OM960645)	.	.	.	.	C	.	.	A	.	.	.	.	.	T	.	.	.	.	.	G	.	.	.	.	.	G	.	.	C	.	.	T	.	.	G	.	.	.	.	.	G	.	.	.	.	.	.	T	.
Kaštela-Radun (Ljutun 53) (OM960646)	.	.	.	.	C	.	.	A	.	.	.	.	.	T	.	.	.	.	.	G	.	.	.	.	.	G	.	.	C	.	.	T	.	.	G	.	.	.	.	.	G	.	.	.	.	.	.	T	.
Kaštela-Radun (Ljutun 54) (OM960647)	.	.	.	.	C	.	.	A	.	.	.	.	.	T	.	.	.	.	.	G	.	.	.	.	.	G	.	.	C	.	.	T	.	.	G	.	.	.	.	.	G	.	.	.	.	.	.	T	.
Kaštela-Furnaže (Mladenka 50) (OM960648)	.	.	.	.	C	.	.	A	.	.	A	.	.	T	.	.	.	.	.	G	.	.	.	.	.	G	.	.	C	.	.	T	.	.	G	.	.	C	.	.	G	.	.	.	.	.	.	T	.
Kaštela-Marceline (Vlaška 51) (OM960649)	.	.	.	.	.	.	.	A	G	C	T	.	.	C	.	.	.	.	.	G	.	.	.	.	.	G	.	.	.	.	.	.	.	G	.	T	.	G	.	.	.	.	.	.	.	.	.	T	.
Kaštela-Marceline (Vlaška 52) (OM960650)	.	.	.	.	.	.	.	A	G	C	T	.	.	C	.	.	.	.	.	G	.	.	.	.	.	G	.	.	.	.	.	.	.	G	.	T	.	G	.	.	.	.	.	.	.	.	.	T	.
Kaštela-Marceline (Vlaška 53) (OM960651)	.	.	.	.	.	.	.	A	G	C	T	.	.	C	.	.	.	.	.	G	.	.	.	.	.	G	.	.	.	.	.	.	.	G	.	T	.	G	.	.	.	.	.	.	.	.	.	T	.
Kaštela-Marceline (Vlaška 54) (OM960652)	.	.	.	.	.	.	.	A	G	C	T	.	.	C	.	.	.	.	.	G	.	.	.	.	.	G	.	.	.	.	.	.	.	G	.	T	.	G	.	.	.	.	.	.	.	.	.	T	.
Kaštela-Stomarija (Babica 25) (OM960653)	.	.	.	.	C	.	.	A	.	.	.	.	G	T	.	.	.	.	.	G	.	.	.	.	.	G	.	.	C	.	.	T	.	.	G	.	.	.	.	.	G	.	.	.	.	.	.	T	.
Kaštela-Stomarija (Babica 30) (OM960654)	.	.	.	.	C	.	.	A	.	.	.	.	.	T	.	.	.	.	.	G	.	.	.	.	.	G	.	.	C	.	.	T	.	.	G	.	.	.	.	.	G	.	.	.	.	.	.	T	.
Kaštela-Stomarija (Babica 45) (OM960655)	.	.	.	.	C	.	.	A	.	.	.	.	.	T	.	.	.	.	.	G	.	.	.	.	.	G	.	.	C	.	.	T	.	.	G	.	.	.	.	.	G	.	.	.	.	.	.	T	.
Kaštela-Bristi 2 (Babica 17) (OM960656)	.	A	.	.	.	.	.	A	.	.	.	.	.	T	.	.	.	.	.	G	.	.	.	.	.	G	.	.	.	.	.	T	.	.	.	T	.	G	.	.	G	.	.	.	.	.	.	T	.
Kaštela-Bristi 2 (Babica 19) (OM960657)	.	A	.	.	.	.	.	A	.	.	.	.	.	T	.	.	.	.	.	G	.	.	.	.	.	G	.	.	.	.	.	T	.	.	.	T	.	G	.	.	G	.	.	.	.	.	.	T	.
Split (Cipar) (OM960658)	.	A	.	.	.	.	.	A	.	.	.	.	.	T	.	.	.	.	.	G	.	.	.	.	.	G	.	.	.	.	.	.	.	.	.	T	.	G	.	.	G	.	.	.	.	.	.	T	.
Split (Silbijanac) (OM960659)	.	A	.	.	.	.	.	A	.	.	.	.	.	T	.	.	.	.	.	G	.	.	.	.	.	G	.	.	.	.	.	T	.	.	.	T	.	G	.	.	G	.	.	.	.	.	.	T	.
Split (Gegić) (OM960660)	.	.	.	.	C	.	.	A	.	.	.	.	.	T	.	.	.	.	.	G	.	.	.	.	.	G	.	.	C	.	.	T	.	.	G	.	.	.	.	.	G	.	.	.	.	.	.	T	.
Zagreb-Jazbina (Silbijanac 1) (OM960661)	.	A	.	.	.	.	.	A	.	.	.	.	.	T	.	.	.	.	.	G	.	.	.	.	.	G	.	.	.	.	.	T	.	.	.	T	.	G	.	.	G	.	.	.	.	.	.	T	.
Pag island (Gegić 5) (OM960662)	.	A	.	.	.	.	.	A	.	.	.	.	.	T	.	.	.	.	.	G	.	.	.	.	.	G	.	.	.	.	.	T	.	.	.	T	.	G	.	.	G	.	.	.	.	.	.	T	.
Šolta island-Srednje Selo 2 (Dobričić 11) (OM960663)	.	.	.	.	C	.	.	A	.	G	A	.	.	T	.	.	.	.	.	G	.	.	.	.	.	G	.	.	C	.	.	T	.	.	G	.	.	.	.	.	G	.	.	.	.	.	.	T	.
Šolta island-Gornje Selo 2 (Dobričić 22) (OM960664)	.	.	.	.	C	.	.	A	.	.	.	.	.	T	.	.	.	.	.	G	.	.	.	.	.	G	.	.	C	.	.	T	.	.	G	.	.	.	.	.	G	.	.	.	.	.	.	T	.
Nin (Maraština 9) (OM960665)	.	A	.	.	.	.	.	A	.	.	.	.	.	T	.	.	.	.	.	G	.	.	.	.	.	G	.	.	.	.	.	T	.	.	.	T	.	G	.	.	G	.	.	.	.	.	.	T	.
Zemunik (Plavina 15) (OM960666)	.	A	.	.	.	.	.	A	.	.	.	.	.	T	.	.	.	.	.	G	.	.	.	.	.	G	.	.	.	.	.	.	.	.	.	T	.	G	.	.	G	.	.	.	.	.	.	T	.
Kaštela-Kaštel Stari 2 (Crljenak Kaštelanski 15) (OM960667)	.	.	.	.	C	.	.	A	.	.	.	.	.	T	.	.	.	.	.	G	.	.	.	.	.	G	.	.	C	.	.	T	.	.	G	.	.	.	.	.	G	.	.	.	.	.	.	T	.
Primošten-Bucavac (Babić 20) (OM960668)	.	A	.	.	.	.	.	A	.	.	.	.	.	T	.	.	.	.	.	G	.	.	.	.	.	G	.	.	.	.	.	.	.	.	.	T	.	G	.	.	G	.	.	.	.	.	.	T	.
298
VID561 (NC_040616)	G	T	G	C	A	A	C	C	C	T	G	C	G	T	C	A	A	A	T	G	T	G	T	G	A	A	C	C	T	T	T	T	G	C	A	A	A	T	G	A	G	G	C	T	T	A	C	C	A
VID567 (MF405925)	.	.	.	.	.	.	.	.	.	.	.	.	.	.	.	.	.	.	.	.	.	.	.	.	.	.	.	.	.	.	.	.	.	.	.	.	.	.	.	.	.	.	.	.	.	.	.	.	.
VID499 (MF405924)	.	.	.	.	.	.	.	.	.	.	.	.	.	.	.	.	.	.	.	.	.	.	.	.	.	.	.	.	.	.	.	.	.	.	.	.	.	.	.	.	.	.	.	.	.	.	.	.	.
VLJ-178 (MF781081)	.	A	.	.	T	.	.	A	.	.	.	.	.	.	.	.	.	.	.	.	.	.	.	.	.	G	.	.	C	.	.	.	.	.	T	.	.	.	.	.	.	.	.	.	.	.	.	.	.
VVL-101 (MF993575)	.	A	.	.	T	.	.	A	.	.	.	.	.	.	.	.	.	.	.	.	.	.	.	.	.	G	.	.	C	.	.	.	.	.	T	.	.	.	.	.	.	.	.	.	.	.	.	.	.
VD-102 (MF993574)	.	.	.	.	.	.	.	A	T	.	A	.	.	.	.	.	.	.	.	.	.	.	.	.	.	.	.	.	C	.	.	.	.	.	T	.	.	.	.	.	.	.	.	.	.	.	.	.	.
VB-108 (MF993573)	.	A	.	.	T	.	.	A	.	.	.	.	.	.	.	.	.	.	.	.	.	.	.	.	.	G	.	.	C	.	.	.	.	.	T	.	.	.	.	.	.	.	.	.	.	.	.	.	.
PI8938 (MK017693)	.	.	.	.	T	.	.	A	T	.	.	.	.	C	.	.	G	.	.	.	.	.	.	.	.	G	.	.	.	.	.	.	.	.	.	.	.	.	.	.	.	.	.	.	.	.	.	.	.
PI8936 (MK017692)	.	.	.	.	T	.	.	A	T	.	.	.	.	C	.	.	G	.	.	.	.	.	.	.	.	G	.	.	.	.	.	.	.	.	.	.	.	.	.	.	.	.	.	.	.	.	.	.	.
PI8932 (MK017690)	.	.	.	.	T	.	.	A	T	.	.	.	.	C	.	.	G	.	.	.	.	.	.	.	.	G	.	.	.	.	.	.	.	.	.	.	.	.	.	.	.	.	.	.	.	.	.	.	.
CH8935 (MK017691)	.	.	.	.	T	.	.	A	T	.	.	.	.	C	.	.	G	.	.	.	.	.	.	.	.	G	.	.	.	.	.	.	.	.	.	.	.	.	.	.	.	.	.	.	.	.	.	.	.
VVL-150 (ON000923)	.	A	.	.	T	.	.	A	.	.	.	.	.	.	.	.	.	.	.	.	.	.	.	.	.	G	.	.	C	.	.	.	.	.	T	.	.	.	.	.	.	.	.	.	.	.	.	.	.
VM-160 (ON112087)	.	.	.	.	.	.	.	A	.	.	A	.	.	.	.	.	G	.	.	.	.	.	.	.	.	.	.	.	.	.	.	.	.	.	T	.	.	.	.	.	.	.	.	.	.	.	.	.	.
Krk island-Pod moću (Žlahtina 7) (OM960634)	.	.	.	.	T	.	.	A	.	.	A	.	.	.	.	.	G	.	.	.	.	.	.	.	.	.	.	.	.	.	.	.	.	.	T	.	.	.	.	.	.	.	.	.	.	.	.	.	.
Rava island-Mala Rava (Plavina 28) (OM960635)	.	.	.	.	.	.	.	A	T	.	A	.	.	.	.	.	.	.	.	.	.	.	.	.	.	.	.	.	C	.	.	.	.	.	T	.	.	.	.	.	.	.	.	.	.	.	.	.	.
Rava island-Mala Rava (Plavina 35) (OM960636)	.	.	.	.	.	.	.	A	T	.	A	.	.	.	.	.	.	.	.	.	.	.	.	.	.	.	.	.	C	.	.	.	.	.	T	.	.	.	.	.	.	.	.	.	.	.	.	.	.
Rava island-Mala Rava (Plavina 36) (OM960637)	.	.	.	.	.	.	.	A	T	.	A	.	.	.	.	.	.	.	.	.	.	.	.	.	.	.	.	.	C	.	.	.	.	.	T	.	.	.	.	.	.	.	.	.	.	.	.	.	.
Rava island-Mala Rava (Plavina 41) (OM960638)	.	.	.	.	.	.	.	A	T	.	A	.	.	.	.	.	.	.	.	.	.	.	.	.	.	.	.	.	C	.	.	.	.	.	T	.	.	.	.	.	.	.	.	.	.	.	.	.	.
Rava island-Vela Rava (Plavina 40) (OM960639)	.	.	.	.	.	.	.	A	.	.	A	.	.	.	.	.	G	.	.	.	.	.	.	.	.	.	.	.	.	.	.	.	.	.	T	.	.	.	.	.	.	.	.	.	.	.	.	.	.
Rava island-Vela Rava (Plavina 42) (OM960640)	.	.	.	.	.	.	.	A	.	.	A	.	.	.	.	.	G	.	.	.	.	.	.	.	.	.	.	.	.	.	.	.	.	.	T	.	.	.	.	.	.	.	.	.	.	.	.	.	.
Rava island-Vela Rava (Plavina 55) (OM960641)	.	.	.	.	.	.	.	A	.	.	A	.	.	.	.	.	G	.	.	.	.	.	.	.	.	.	.	.	.	.	.	.	.	.	T	.	.	.	.	.	.	.	.	.	.	.	.	.	.
Katela-Katel Suurac (Mladenka 2) (OM960642)	.	.	.	.	.	.	.	A	.	.	A	.	.	.	.	.	G	.	.	.	.	.	.	.	.	.	.	.	.	.	.	.	.	.	T	.	.	.	.	.	.	.	.	.	.	.	.	.	.
Katela-Katel Suurac (Mladenka 3) (OM960643)	.	.	.	.	.	.	.	A	.	.	A	.	.	.	.	.	G	.	.	.	.	.	.	.	.	.	.	.	.	.	.	.	.	.	T	.	.	.	.	.	.	.	.	.	.	.	.	.	.
Katela-Katel Suurac (Mladenka 20) (OM960644)	.	.	.	.	.	.	.	A	.	.	A	.	.	.	.	.	G	.	.	.	.	.	.	.	.	.	.	.	.	.	.	.	.	.	T	.	.	.	.	.	.	.	.	.	.	.	.	.	.
Kaštela-Radun (Ljutun 38) (OM960645)	.	.	.	.	.	.	.	A	.	.	A	.	.	.	.	.	G	.	.	.	.	.	.	.	.	.	.	.	.	.	.	.	.	.	T	.	.	.	.	.	.	.	.	.	.	.	.	.	.
Kaštela-Radun (Ljutun 53) (OM960646)	.	.	.	.	.	.	.	A	.	.	A	.	.	.	.	.	G	.	.	.	.	.	.	.	.	.	.	.	.	.	.	.	.	.	T	.	.	.	.	.	.	.	.	.	.	.	.	.	.
Kaštela-Radun (Ljutun 54) (OM960647)	.	.	.	.	.	.	.	A	.	.	A	.	.	.	.	.	G	.	.	.	.	.	.	.	.	.	.	.	.	.	.	.	.	.	T	.	.	.	.	.	.	.	.	.	.	.	.	.	.
Kaštela-Furnaže (Mladenka 50) (OM960648)	.	.	.	.	.	.	.	A	.	.	A	.	.	.	.	.	G	.	.	.	.	.	.	.	.	.	.	.	.	.	.	.	.	.	T	.	.	.	.	.	.	.	.	.	.	.	.	.	.
Kaštela-Marceline (Vlaška 51) (OM960649)	.	A	.	.	T	.	.	A	.	.	.	.	.	.	.	.	.	.	.	.	.	.	.	.	.	G	.	.	C	.	.	.	.	.	T	.	.	.	.	.	.	.	.	.	.	.	.	.	.
Kaštela-Marceline (Vlaška 52) (OM960650)	.	A	.	.	T	.	.	A	.	.	.	.	.	.	.	.	.	.	.	.	.	.	.	.	.	G	.	.	C	.	.	.	.	.	T	.	.	.	.	.	.	.	.	.	.	.	.	.	.
Kaštela-Marceline (Vlaška 53) (OM960651)	.	A	.	.	T	.	.	A	.	.	.	.	.	.	.	.	.	.	.	.	.	.	.	.	.	G	.	.	C	.	.	.	.	.	T	.	.	.	.	.	.	.	.	.	.	.	.	.	.
Kaštela-Marceline (Vlaška 54) (OM960652)	.	A	.	.	T	.	.	A	.	.	.	.	.	.	.	.	.	.	.	.	.	.	.	.	.	G	.	.	C	.	.	.	.	.	T	.	.	.	.	.	.	.	.	.	.	.	.	.	.
Kaštela-Stomarija (Babica 25) (OM960653)	.	.	.	.	.	.	.	A	.	.	A	.	.	.	.	.	G	.	.	.	.	.	.	.	.	.	.	.	.	.	.	.	.	.	T	.	.	.	.	.	.	.	.	.	.	.	.	.	.
Kaštela-Stomarija (Babica 30) (OM960654)	.	.	.	.	.	.	.	A	.	.	A	.	.	.	.	.	G	.	.	.	.	.	.	.	.	.	.	.	.	.	.	.	.	.	T	.	.	.	.	.	.	.	.	.	.	.	.	.	.
Kaštela-Stomarija (Babica 45) (OM960655)	.	.	.	.	.	.	.	A	.	.	A	.	.	.	.	.	G	.	.	.	.	.	.	.	.	.	.	.	.	.	.	.	.	.	T	.	.	.	.	.	.	.	.	.	.	.	.	.	.
Kaštela-Bristi 2 (Babica 17) (OM960656)	.	.	.	.	.	.	.	A	T	.	A	.	.	.	.	.	.	.	.	.	.	.	.	.	.	.	.	.	C	.	.	.	.	.	T	.	.	.	.	.	.	.	.	.	.	.	.	.	.
Kaštela-Bristi 2 (Babica 19) (OM960657)	.	.	.	.	.	.	.	A	T	.	A	.	.	.	.	.	.	.	.	.	.	.	.	.	.	.	.	.	C	.	.	.	.	.	T	.	.	.	.	.	.	.	.	.	.	.	.	.	.
Split (Cipar) (OM960658)	.	.	.	.	.	.	.	A	T	.	A	.	.	.	.	.	.	.	.	.	.	.	.	.	.	.	.	.	C	.	.	.	.	.	T	.	.	.	.	.	.	.	.	.	.	.	.	.	.
Split (Silbijanac) (OM960659)	.	.	.	.	.	.	.	A	T	.	A	.	.	.	.	.	.	.	.	.	.	.	.	.	.	.	.	.	C	.	.	.	.	.	T	.	.	.	.	.	.	.	.	.	.	.	.	.	.
Split (Gegić) (OM960660)	.	.	.	.	.	.	.	A	.	.	A	.	.	.	.	.	G	.	.	.	.	.	.	.	.	.	.	.	.	.	.	.	.	.	T	.	.	.	.	.	.	.	.	.	.	.	.	.	.
Zagreb-Jazbina (Silbijanac 1) (OM960661)	.	.	.	.	.	.	.	A	T	.	A	.	.	.	.	.	.	.	.	.	.	.	.	.	.	.	.	.	C	.	.	.	.	.	T	.	.	.	.	.	.	.	.	.	.	.	.	.	.
Pag island (Gegić 5) (OM960662)	.	.	.	.	.	.	.	A	T	.	A	.	.	.	.	.	.	.	.	.	.	.	.	.	.	.	.	.	C	.	.	.	.	.	T	.	.	.	.	.	.	.	.	.	.	.	.	.	.
Šolta island-Srednje Selo 2 (Dobričić 11) (OM960663)	.	.	.	.	.	.	.	A	.	.	A	.	.	.	.	.	G	.	.	.	.	.	.	.	.	.	.	.	.	.	.	.	.	.	T	.	.	.	.	.	.	.	.	.	.	.	.	.	.
Šolta island-Gornje Selo 2 (Dobričić 22) (OM960664)	.	.	.	.	.	.	.	A	.	.	A	.	.	.	.	.	G	.	.	.	.	.	.	.	.	.	.	.	.	.	.	.	.	.	T	.	.	.	.	.	.	.	.	.	.	.	.	.	.
Nin (Maraština 9) (OM960665)	.	.	.	.	.	.	.	A	T	.	A	.	.	.	.	.	.	.	.	.	.	.	.	.	.	.	.	.	C	.	.	.	.	.	T	.	.	.	.	.	.	.	.	.	.	.	.	.	.
Zemunik (Plavina 15) (OM960666)	.	.	.	.	.	.	.	A	T	.	A	.	.	.	.	.	.	.	.	.	.	.	.	.	.	.	.	.	C	.	.	.	.	.	T	.	.	.	.	.	.	.	.	.	.	.	.	.	.
Kaštela-Kaštel Stari 2 (Crljenak Kaštelanski 15) (OM960667)	.	.	.	.	.	.	.	A	.	.	A	.	.	.	.	.	G	.	.	.	.	.	.	.	.	.	.	.	.	.	.	.	.	.	T	.	.	.	.	.	.	.	.	.	.	.	.	.	.
Primošten-Bucavac (Babić 20) (OM960668)	.	.	.	.	.	.	.	A	T	.	A	.	.	.	.	.	.	.	.	.	.	.	.	.	.	.	.	.	C	.	.	.	.	.	T	.	.	.	.	.	.	.	.	.	.	.	.	.	.
397
VID561 (NC_040616)	A	G	A	T	G	A	C	A	A	G	A	G	C	A	G	G	G	A	A	C	A	A	G	G	A	G	C	C	C	C	A	G	G	T	A	A	T	G	T	T	T	G	A	C	T	T	T	T	C
VID567 (MF405925)	.	.	.	.	.	.	.	.	.	.	.	.	.	.	.	.	.	.	.	.	.	.	.	.	.	.	.	.	.	.	.	.	.	.	.	.	.	.	.	.	.	.	.	.	.	.	.	.	.
VID499 (MF405924)	.	.	.	.	.	.	.	.	.	.	.	.	.	.	.	.	.	.	.	.	.	.	.	.	.	.	.	.	.	.	.	.	.	.	.	.	.	.	.	.	.	.	.	.	.	.	.	.	.
VLJ-178 (MF781081)	.	.	.	.	.	.	.	.	.	.	G	.	.	T	.	.	.	.	.	T	.	.	.	.	.	A	.	.	T	.	.	.	.	.	.	.	.	.	.	.	.	.	.	.	.	.	.	.	.
VVL-101 (MF993575)	.	.	.	.	.	.	.	.	.	.	G	.	.	T	.	.	.	.	.	T	.	.	.	.	.	A	.	.	T	.	.	.	.	.	G	.	.	.	.	.	.	.	.	.	.	.	.	.	.
VD-102 (MF993574)	.	.	.	.	.	.	.	G	.	.	G	.	.	.	.	.	.	.	.	.	.	.	.	.	.	A	.	.	.	.	.	.	.	.	.	.	.	.	.	.	.	.	.	T	.	.	.	.	.
VB-108 (MF993573)	.	.	.	.	.	.	.	.	.	.	G	.	.	T	.	.	.	.	.	T	.	.	.	.	.	A	.	.	T	.	.	.	.	.	G	.	.	.	.	.	.	.	.	.	.	.	.	.	.
PI8938 (MK017693)	.	.	.	.	.	.	.	.	.	.	G	.	.	.	.	.	.	.	.	.	.	.	A	.	.	.	.	.	T	.	.	.	.	.	.	.	.	.	.	.	.	.	.	.	.	.	.	.	.
PI8936 (MK017692)	.	.	.	.	.	.	.	.	.	.	G	.	.	.	.	.	.	.	.	.	.	.	.	.	.	.	.	.	T	.	.	.	.	.	.	.	.	.	.	.	.	.	.	.	.	.	.	.	.
PI8932 (MK017690)	.	.	.	.	.	.	.	.	.	.	G	.	.	.	.	.	.	.	.	.	.	.	.	.	.	.	.	.	T	.	.	.	.	.	.	.	.	.	.	.	.	.	.	.	.	.	.	.	.
CH8935 (MK017691)	.	.	.	.	.	.	.	.	.	.	G	.	.	.	.	.	.	.	.	.	.	.	.	.	.	.	.	.	T	.	.	.	.	.	.	.	.	.	.	.	.	.	.	.	.	.	.	.	.
VVL-150 (ON000923)	.	.	.	.	.	.	.	.	.	.	G	.	.	T	.	.	.	.	.	T	.	.	.	.	.	A	.	.	T	.	.	.	.	.	.	.	.	.	.	.	.	.	.	.	.	.	.	.	.
VM-160 (ON112087)	.	.	.	.	.	.	.	G	.	.	G	.	.	.	.	.	.	.	.	.	.	.	.	.	.	.	.	.	.	.	.	.	.	.	G	.	.	.	.	.	.	.	.	.	.	.	.	.	.
Krk island-Pod moću (Žlahtina 7) (OM960634)	.	.	.	.	.	.	.	G	.	.	G	.	.	.	.	.	.	.	.	.	.	.	.	.	.	.	.	.	.	.	.	.	.	.	G	.	.	.	.	.	.	.	.	.	.	.	.	.	.
Rava island-Mala Rava (Plavina 28) (OM960635)	.	.	.	.	.	.	.	G	.	.	G	.	.	.	.	.	.	.	.	.	.	.	.	.	.	.	.	.	.	.	.	.	.	.	.	.	.	.	.	.	.	.	.	.	.	.	.	.	.
Rava island-Mala Rava (Plavina 35) (OM960636)	.	.	.	.	.	.	.	G	.	.	G	.	.	.	.	.	.	.	.	.	.	.	.	.	.	.	.	.	.	.	.	.	.	.	.	.	.	.	.	.	.	.	.	.	.	.	.	.	.
Rava island-Mala Rava (Plavina 36) (OM960637)	.	.	.	.	.	.	.	G	.	.	G	.	.	.	.	.	.	.	.	.	.	.	.	.	.	.	.	.	.	.	.	.	.	.	.	.	.	.	.	.	.	.	.	.	.	.	.	.	.
Rava island-Mala Rava (Plavina 41) (OM960638)	.	.	.	.	.	.	.	G	.	.	G	.	.	.	.	.	.	.	.	.	.	.	.	.	.	.	.	.	A	.	.	.	.	.	.	.	.	.	.	.	.	.	.	.	.	.	.	.	.
Rava island-Vela Rava (Plavina 40) (OM960639)	.	.	.	.	.	.	.	.	.	.	G	.	.	.	.	.	.	.	.	.	.	.	.	.	.	.	.	.	.	.	.	.	.	.	G	.	.	.	.	.	.	.	.	.	.	.	.	.	.
Rava island-Vela Rava (Plavina 42) (OM960640)	.	.	.	.	.	.	.	.	.	.	G	.	.	.	.	.	.	.	.	.	.	.	.	.	.	.	.	.	.	.	.	.	.	.	G	.	.	.	.	.	.	.	.	.	.	.	.	.	.
Rava island-Vela Rava (Plavina 55) (OM960641)	.	.	.	.	.	.	.	.	.	.	G	.	.	.	.	.	.	.	.	.	.	.	.	.	.	.	.	.	.	.	.	.	.	.	G	.	.	.	.	.	.	.	.	.	.	.	.	.	.
Katela-Katel Suurac (Mladenka 2) (OM960642)	.	.	.	.	.	.	.	G	.	.	G	.	.	.	.	.	.	.	.	.	.	.	.	.	.	.	.	.	.	.	.	.	.	.	G	.	.	.	.	.	.	.	.	.	.	.	.	.	.
Katela-Katel Suurac (Mladenka 3) (OM960643)	.	.	.	.	.	.	.	G	.	.	G	.	.	.	.	.	.	.	.	.	.	.	.	.	.	.	.	.	.	.	.	.	.	.	G	.	.	.	.	.	.	.	.	.	.	.	.	.	.
Katela-Katel Suurac (Mladenka 20) (OM960644)	.	.	.	.	.	.	.	G	.	.	G	.	.	.	.	.	.	.	.	.	.	.	.	.	.	.	.	.	.	.	.	.	.	.	G	.	.	.	.	.	.	.	.	.	.	.	.	.	.
Kaštela-Radun (Ljutun 38) (OM960645)	.	.	.	.	.	.	.	G	.	.	G	.	.	.	.	.	.	.	.	.	.	.	.	.	.	.	.	.	.	.	.	.	.	.	G	.	.	.	.	.	.	.	.	.	.	.	.	.	.
Kaštela-Radun (Ljutun 53) (OM960646)	.	.	.	.	.	.	.	G	.	.	G	.	.	.	.	.	.	.	.	.	.	.	.	.	.	.	.	.	.	.	.	.	.	.	G	.	.	.	.	.	.	.	.	.	.	.	.	.	.
Kaštela-Radun (Ljutun 54) (OM960647)	.	.	.	.	.	.	.	G	.	.	G	.	.	.	.	.	.	.	.	.	.	.	.	.	.	.	.	.	.	.	.	.	.	.	G	.	.	.	.	.	.	.	.	.	.	.	.	.	.
Kaštela-Furnaže (Mladenka 50) (OM960648)	.	.	.	.	.	.	.	G	.	.	G	.	.	.	.	.	.	.	.	.	.	.	.	.	.	.	.	.	.	.	.	.	.	.	G	.	.	.	.	.	.	.	.	.	.	.	.	.	.
Kaštela-Marceline (Vlaška 51) (OM960649)	.	.	.	.	.	.	.	.	.	.	G	.	.	T	.	.	.	.	.	T	.	.	.	.	.	A	.	.	T	.	.	.	.	.	.	.	.	.	.	.	.	.	.	.	.	.	.	.	.
Kaštela-Marceline (Vlaška 52) (OM960650)	.	.	.	.	.	.	.	.	.	.	G	.	.	T	.	.	.	.	.	T	.	.	.	.	.	A	.	.	T	.	.	.	.	.	.	.	.	.	.	.	.	.	.	.	.	.	.	.	.
Kaštela-Marceline (Vlaška 53) (OM960651)	.	.	.	.	.	.	.	.	.	.	G	.	.	T	.	.	.	.	.	T	.	.	.	.	.	A	.	.	T	.	.	.	.	.	.	.	.	.	.	.	.	.	.	.	.	.	C	.	.
Kaštela-Marceline (Vlaška 54) (OM960652)	.	.	.	.	.	.	.	.	.	.	G	.	.	T	.	.	.	.	.	T	.	.	.	.	.	A	.	.	T	.	.	.	.	.	.	.	.	.	.	.	.	.	.	.	.	.	.	.	.
Kaštela-Stomarija (Babica 25) (OM960653)	.	.	.	.	.	.	.	G	.	.	G	.	.	.	.	.	.	.	.	.	.	.	.	.	.	.	.	.	.	.	.	.	.	.	G	.	.	.	.	.	.	.	.	.	.	.	.	.	.
Kaštela-Stomarija (Babica 30) (OM960654)	.	.	.	.	.	.	.	G	.	.	G	.	.	.	.	.	.	.	.	.	.	.	.	.	.	.	.	.	.	.	.	.	.	.	G	.	.	.	.	.	.	.	.	.	.	.	.	.	.
Kaštela-Stomarija (Babica 45) (OM960655)	.	.	.	.	.	.	.	G	.	.	G	.	.	.	.	.	.	.	.	.	.	.	.	.	.	.	.	.	.	.	.	.	.	.	G	.	.	.	.	.	.	.	.	.	.	.	.	.	.
Kaštela-Bristi 2 (Babica 17) (OM960656)	.	.	.	.	.	.	.	G	.	.	G	.	.	.	.	.	.	.	.	.	.	.	.	.	.	.	.	.	T	.	.	.	.	.	.	.	.	.	.	.	.	.	.	.	.	.	.	.	.
Kaštela-Bristi 2 (Babica 19) (OM960657)	.	.	.	.	.	.	.	G	.	.	G	.	.	.	.	.	.	.	.	.	.	.	.	.	.	.	.	.	T	.	.	.	.	.	.	.	.	.	.	.	.	.	.	.	.	.	.	.	.
Split (Cipar) (OM960658)	.	.	.	.	.	.	.	G	.	.	G	.	.	.	.	.	.	.	.	.	.	.	.	.	.	.	.	.	.	.	.	.	.	.	.	.	.	.	.	.	.	.	.	.	.	.	.	.	.
Split (Silbijanac) (OM960659)	.	.	.	.	.	.	.	G	.	.	G	.	.	.	.	.	.	.	.	.	.	.	.	.	.	.	.	.	.	.	.	.	.	.	.	.	.	.	.	.	.	.	.	.	.	.	.	.	.
Split (Gegić) (OM960660)	.	.	.	.	.	.	.	G	.	.	G	.	.	.	.	.	.	.	.	.	.	.	.	.	.	.	.	.	.	.	.	.	.	.	G	.	.	.	.	.	.	.	.	.	.	.	.	.	.
Zagreb-Jazbina (Silbijanac 1) (OM960661)	.	.	.	.	.	.	.	G	.	.	G	.	.	.	.	.	.	.	.	.	.	.	.	.	.	.	.	.	.	.	.	.	.	.	.	.	.	.	.	.	.	.	.	.	.	.	.	.	.
Pag island (Gegić 5) (OM960662)	.	.	.	.	.	.	.	G	.	.	G	.	.	.	.	.	.	.	.	.	.	.	.	.	.	.	.	.	.	.	.	.	.	.	.	.	.	.	.	.	.	.	.	.	.	.	.	.	.
Šolta island-Srednje Selo 2 (Dobričić 11) (OM960663)	.	.	.	.	.	.	.	G	.	.	G	.	.	.	.	.	.	.	.	.	.	.	.	.	.	.	.	.	.	.	.	.	.	.	G	.	.	.	.	.	.	.	.	.	.	.	.	.	.
Šolta island-Gornje Selo 2 (Dobričić 22) (OM960664)	.	.	.	.	.	.	.	G	.	.	G	.	.	.	.	.	A	.	.	.	.	.	.	.	.	.	.	.	.	.	.	.	.	.	G	.	.	.	.	.	.	.	.	.	.	.	.	.	.
Nin (Maraština 9) (OM960665)	.	.	.	.	.	.	.	G	.	.	G	.	.	.	.	.	.	.	.	.	.	.	.	.	.	.	.	.	.	.	.	.	.	.	.	.	.	.	.	.	.	.	.	.	.	.	.	.	.
Zemunik (Plavina 15) (OM960666)	.	.	.	.	.	.	.	G	.	.	G	.	.	.	.	.	.	.	.	.	.	.	.	.	.	.	.	.	.	.	.	.	.	.	.	.	.	.	.	.	.	.	.	.	.	.	.	.	.
Kaštela-Kaštel Stari 2 (Crljenak Kaštelanski 15) (OM960667)	.	.	.	.	.	.	.	.	.	.	G	.	.	.	.	.	.	.	.	.	.	.	.	.	.	.	.	.	.	.	.	.	.	.	G	.	.	.	.	.	.	.	.	.	.	.	.	.	.
Primošten-Bucavac (Babić 20) (OM960668)	.	.	.	.	.	.	.	G	.	.	G	.	.	.	.	.	.	.	.	.	.	.	.	.	.	.	.	.	T	.	.	.	.	.	.	.	.	.	.	.	.	.	.	.	.	.	.	.	.
496
VID561 (NC_040616)	A	G	G	T	C	A	T	G	C	A	T	C	A	A	C	G	T	G	T	C	T	T	T	C	G	A	A	C	T	G	A	A	G	G	G	G	C	C	A	A	A	G	G	T	G	T	G	T	T
VID567 (MF405925)	.	.	.	.	.	.	.	.	.	.	.	.	.	.	.	.	.	.	.	.	.	.	.	.	.	.	.	.	.	.	.	.	.	.	.	.	.	.	.	.	.	.	.	.	.	.	.	.	.
VID499 (MF405924)	.	.	.	.	.	.	.	.	.	.	.	.	.	.	.	.	.	.	.	.	.	.	.	.	.	.	.	.	.	.	.	.	.	.	.	.	.	.	.	.	.	.	.	.	.	.	.	.	.
VLJ-178 (MF781081)	.	A	.	.	.	.	.	.	.	.	.	.	.	.	.	.	.	.	.	.	.	.	.	.	.	.	.	.	.	.	.	.	.	.	C	.	.	.	.	.	G	.	.	.	.	.	A	.	.
VVL-101 (MF993575)	.	A	.	.	.	.	.	.	.	.	.	.	.	.	.	.	.	.	.	.	.	.	.	.	.	.	.	.	.	.	.	.	.	.	C	.	.	.	.	.	G	.	.	.	.	.	A	.	.
VD-102 (MF993574)	.	.	.	.	.	.	.	.	.	.	.	.	.	G	.	.	.	.	.	.	.	.	.	.	.	.	.	.	.	.	.	G	.	.	C	.	.	.	.	.	.	.	.	.	.	.	A	.	.
VB-108 (MF993573)	.	A	.	.	.	.	.	.	.	.	.	.	.	.	.	.	.	.	.	.	.	.	.	.	.	.	.	.	.	.	.	.	.	.	C	.	.	.	.	.	G	.	.	.	.	.	A	.	.
PI8938 (MK017693)
PI8936 (MK017692)
PI8932 (MK017690)
CH8935 (MK017691)
VVL-150 (ON000923)	.	A	.	.	.	.	.	.	.	.	.	.	.	.	.	.	.	.	.	.	.	.	.	.	.	.	.	.	.	.	.	.	.	.	C	.	.	.	.	.	G	.	.	.	.	.	A	.	.
VM-160 (ON112087)	.	.	.	.	.	.	.	.	.	.	.	.	.	.	.	.	.	.	.	.	.	.	.	.	.	.	.	.	.	.	.	G	.	.	C	.	.	.	.	.	G	.	.	.	.	.	A	.	.
Krk island-Pod moću (Žlahtina 7) (OM960634)	.	.	.	.	.	.	.	.	.	.	.	.	.	.	.	.	.	.	.	.	.	.	.	.	.	.	.	.	.	.	.	G	.	.	C	.	.	.	.	.	G	.	.	.	.	.	A	.	.
Rava island-Mala Rava (Plavina 28) (OM960635)	.	.	.	.	.	.	.	.	.	.	.	.	.	G	.	.	.	.	.	.	.	.	.	.	.	.	.	.	.	.	.	G	.	.	C	.	.	.	.	.	.	.	.	.	.	.	A	.	.
Rava island-Mala Rava (Plavina 35) (OM960636)	.	.	.	.	.	.	.	.	.	.	.	.	.	G	.	.	.	.	.	.	.	.	.	.	.	.	.	.	.	.	.	G	.	.	C	.	.	.	.	.	.	.	.	.	.	.	A	.	.
Rava island-Mala Rava (Plavina 36) (OM960637)	.	.	.	.	.	.	.	.	.	.	.	.	.	G	.	.	.	.	.	.	.	.	.	.	.	.	.	.	.	.	.	G	.	.	C	.	.	.	.	.	.	.	.	.	.	.	A	.	.
Rava island-Mala Rava (uknown 41) (OM960638)	.	.	.	.	.	.	.	.	.	.	.	.	.	G	.	.	.	.	.	.	.	.	.	.	.	.	.	.	.	.	.	G	.	.	C	.	.	.	C	.	.	.	.	.	.	.	A	.	.
Rava island-Vela Rava (uknown 40) (OM960639)	.	.	.	.	A	.	.	.	.	.	.	.	.	.	.	.	.	.	.	.	.	.	.	.	.	.	.	.	.	.	.	G	.	.	C	.	.	.	.	.	G	.	.	.	.	.	A	.	.
Rava island-Vela Rava (uknown 42) (OM960640)	.	.	.	.	A	.	.	.	.	.	.	.	.	.	.	.	.	.	.	.	.	.	.	.	.	.	.	.	.	.	.	G	.	.	C	.	.	.	.	.	G	.	.	.	.	.	A	.	.
Rava island-Vela Rava (uknown 55) (OM960641)	.	.	.	.	A	.	.	.	.	.	.	.	.	.	.	.	.	.	.	.	.	.	.	.	.	.	.	.	.	.	.	G	.	.	C	.	.	.	.	.	G	.	.	.	.	.	A	.	.
Katela-Katel Suurac (Mladenka 2) (OM960642)	.	.	.	.	.	.	.	.	.	.	.	.	.	.	.	.	.	.	.	.	.	.	.	.	.	.	.	.	.	.	.	G	.	.	C	.	.	.	.	.	G	.	.	.	.	.	A	.	.
Katela-Katel Suurac (Mladenka 3) (OM960643)	.	.	.	.	.	.	.	.	.	.	.	.	.	.	.	.	.	.	.	.	.	.	.	.	.	.	.	.	.	.	.	G	.	.	C	.	.	.	.	.	G	.	.	.	.	.	A	.	.
Katela-Katel Suurac (Mladenka 20) (OM960644)	.	.	.	.	.	.	.	.	.	.	.	.	.	.	.	.	.	.	.	.	.	.	.	.	.	.	.	.	.	.	.	G	.	.	C	.	.	.	C	.	G	.	.	.	.	.	A	.	.
Kaštela-Radun (Ljutun 38) (OM960645)	.	.	.	.	.	.	.	.	.	.	.	.	.	.	.	.	.	.	.	.	.	.	.	.	.	.	.	.	.	.	.	G	.	.	C	.	.	.	.	.	G	.	.	.	.	.	A	.	.
Kaštela-Radun (Ljutun 53) (OM960646)	.	.	.	.	.	.	.	.	.	.	.	.	.	.	.	.	.	.	.	.	.	.	.	.	.	.	.	.	.	.	.	G	.	.	C	.	.	.	.	.	G	.	.	.	.	.	A	.	.
Kaštela-Radun (Ljutun 54) (OM960647)	.	.	.	.	.	.	.	.	.	.	.	.	.	.	.	.	.	.	.	.	.	.	.	.	.	.	.	.	.	.	.	G	.	.	C	.	.	.	.	.	G	.	.	.	.	.	A	.	.
Kaštela-Furnaže (Mladenka 50) (OM960648)	.	.	.	.	.	.	.	.	.	.	.	.	.	.	.	.	.	.	.	.	.	.	.	.	.	.	.	.	.	.	.	G	.	.	C	.	.	.	.	.	G	.	.	.	.	.	A	.	.
Kaštela-Marceline (Vlaška 51) (OM960649)	.	A	.	.	.	.	.	.	.	.	.	.	.	.	.	.	.	.	.	.	.	.	.	.	.	.	.	.	.	.	.	.	.	.	C	.	.	.	.	.	G	.	.	.	.	.	A	.	.
Kaštela-Marceline (Vlaška 52) (OM960650)	.	A	.	.	.	.	.	.	.	.	.	.	.	.	.	.	.	.	.	.	.	.	.	.	.	.	.	.	.	.	.	.	.	.	C	.	.	.	.	.	G	.	.	.	.	.	A	.	.
Kaštela-Marceline (Vlaška 53) (OM960651)	.	A	.	.	.	.	.	.	.	.	.	.	.	.	.	.	.	.	.	.	.	.	.	.	.	.	.	.	.	.	.	.	.	.	C	.	.	.	.	.	G	.	.	.	.	.	A	.	.
Kaštela-Marceline (Vlaška 54) (OM960652)	.	A	.	.	.	.	.	.	.	.	.	.	.	.	.	.	.	.	.	.	.	.	.	.	.	.	.	.	.	.	.	.	.	.	C	.	.	.	.	.	G	.	.	.	.	.	A	.	.
Kaštela-Stomarija (Babica 25) (OM960653)	.	.	.	.	.	.	.	.	.	.	.	.	.	.	.	.	.	.	.	.	.	.	.	.	.	.	.	.	.	.	.	G	.	.	C	.	.	.	.	.	G	.	.	.	.	.	A	.	.
Kaštela-Stomarija (Babica 30) (OM960654)	.	.	.	.	.	.	.	.	.	.	.	.	.	.	.	.	.	.	.	.	.	.	.	.	.	.	.	.	.	.	.	G	.	.	C	.	.	.	.	.	G	.	.	.	.	.	A	.	.
Kaštela-Stomarija (Babica 45) (OM960655)	.	.	.	.	.	.	.	.	.	.	.	.	.	.	.	.	.	.	.	.	.	.	.	.	.	.	.	.	.	.	.	G	.	.	C	.	.	.	.	.	G	.	.	.	.	.	A	.	.
Kaštela-Bristi 2 (Babica 17) (OM960656)	.	.	.	.	.	.	.	.	.	.	.	.	.	G	.	.	.	.	.	.	.	.	.	.	.	.	.	.	.	.	.	G	.	.	C	.	.	.	.	.	.	.	.	.	.	.	A	.	.
Kaštela-Bristi 2 (Babica 19) (OM960657)	.	.	.	.	.	.	.	.	.	.	.	.	.	G	.	.	.	.	.	.	.	.	.	.	.	.	.	.	.	.	.	G	.	.	C	.	.	.	.	.	.	.	.	.	.	.	A	.	.
Split (Cipar) (OM960658)	.	.	.	.	.	.	.	.	.	.	.	.	.	G	.	.	.	.	.	.	.	.	.	.	.	.	.	.	.	.	.	G	.	.	C	.	.	.	.	.	.	.	.	.	.	.	.	.	.
Split (Silbijanac) (OM960659)	.	.	.	.	.	.	.	.	.	.	.	.	.	G	.	.	.	.	.	.	.	.	.	.	.	.	.	.	.	.	.	G	.	.	C	.	.	.	.	.	.	.	.	.	.	.	A	.	.
Split (Gegić) (OM960660)	.	.	.	.	.	.	.	.	.	.	.	.	.	.	.	.	.	.	.	.	.	.	.	.	.	.	.	.	.	.	.	G	.	.	C	.	.	.	.	.	G	.	.	.	.	.	A	.	.
Zagreb-Jazbina (Silbijanac 1) (OM960661)	.	.	.	.	.	.	.	.	.	.	.	.	.	G	.	.	.	.	.	.	.	.	.	.	.	.	.	.	.	.	.	G	.	.	C	.	.	.	.	.	.	.	.	.	.	.	A	.	.
Pag island (Gegić 5) (OM960662)	.	.	.	.	.	.	.	.	.	.	.	.	.	G	.	.	.	.	.	.	.	.	.	.	.	.	.	.	.	.	.	G	.	.	C	.	.	.	.	.	.	.	.	.	.	.	A	.	.
Šolta island-Srednje Selo 2 (Dobričić 11) (OM960663)	.	.	.	.	.	.	.	.	.	.	.	.	.	.	.	.	.	.	.	.	.	.	.	.	.	.	.	.	.	.	.	G	.	.	C	.	.	.	.	.	G	.	.	.	.	.	A	.	.
Šolta island-Gornje Selo 2 (Dobričić 22) (OM960664)	.	.	.	.	.	.	.	.	.	.	.	.	.	.	.	.	.	.	.	.	.	.	.	.	.	.	.	.	.	.	.	G	.	.	C	.	.	.	.	.	G	.	.	.	.	.	A	.	.
Nin (Uknown 9) (OM960665)	.	.	.	.	.	.	.	.	.	.	.	.	.	G	.	.	.	.	.	.	.	.	.	.	.	.	.	.	.	.	.	G	.	.	C	.	.	.	.	.	.	.	.	.	.	.	A	.	.
Zemunik (Plavina 15) (OM960666)	.	.	.	.	.	.	.	.	.	.	.	.	.	G	.	.	.	.	.	.	.	.	.	.	.	.	.	.	.	.	.	G	.	.	C	.	.	.	.	.	.	.	.	.	.	.	A	.	.
Kaštela-Kaštel Stari 2 (Crljenak Kaštelanski 15) (OM960667)	.	.	.	.	A	.	.	.	.	.	.	.	.	.	.	.	.	.	.	.	.	.	.	.	.	.	.	.	.	.	.	G	.	.	C	.	.	.	.	.	G	.	.	.	.	.	A	.	.
Primošten-Bucavac (Babić 20) (OM960668)	.	.	.	.	.	.	.	.	.	.	.	.	.	G	.	.	.	.	.	.	.	.	.	.	.	.	.	.	.	.	.	G	.	.	C	.	.	.	.	.	.	.	.	.	.	.	A	.	.
[truncated: 50 more columns]

## Sheet: aa comparison
	Supplementary Table S5. Multiple sequence alignment of the partial coat protein gene with 187 aa long sequences from 37 GVG isolates characterized in this study and 11 isolates from the GenBank, originating from New Zealand, Croatia, and USA. Four GenBank isolates originating from the USA consisted of 157 and 158 aa long sequences. Isolates are represented by the region and location of origin in …
	1
VID561 (NC 040616)	M	R	L	A	V	L	T	L	L	S	V	K	H	P	A	L	K	S	E	P	S	S	D	E	E	K	E	L	N	H	N	I	L	S	N	I	F	G	N	I	G	I	I	G	T	S	A	K	I
VID567 (MF405925)	.	.	.	.	.	.	.	.	.	.	.	.	.	.	.	.	.	.	.	.	.	.	.	.	.	.	.	.	.	.	.	.	.	.	.	.	.	.	.	.	.	.	.	.	.	.	.	.	.
VID499 (MF405924)	.	.	.	.	.	.	.	.	.	.	.	.	.	.	.	.	.	P	.	.	.	.	.	.	.	.	.	.	.	.	.	.	.	.	.	.	.	.	.	.	.	.	.	.	.	.	.	.	.
VLJ-178 (MF781081)	.	.	R	.	.	.	.	.	.	.	.	.	.	.	.	.	.	.	.	.	.	.	.	.	.	.	.	.	.	.	.	.	.	.	.	.	.	.	.	.	.	.	.	.	.	.	.	.	.
VVL-101 (MF993575)	.	.	R	.	.	.	.	.	.	.	.	.	.	.	.	.	.	.	.	.	.	.	.	.	.	.	.	.	.	.	.	.	.	.	.	.	.	.	.	.	.	.	.	.	.	.	.	.	.
VD-102 (MF993574)	.	.	R	.	.	.	.	.	.	.	.	.	.	.	.	.	.	.	.	.	.	.	.	.	.	.	.	.	.	.	.	.	.	.	.	.	.	.	.	.	.	.	.	.	.	.	.	.	.
VB-108 (MF993573)	.	.	R	.	.	.	.	.	.	.	.	.	.	.	.	.	.	.	.	.	.	.	.	.	.	.	.	.	.	.	.	.	.	.	.	.	.	.	.	.	.	.	.	.	.	.	.	.	.
PI8938 (MK017693)	.	.	.	.	.	.	.	.	.	.	.	.	.	.	.	.	.	A	A	.	T	.	.	.	.	.	.	.	.	.	.	.	.	.	.	.	.	.	.	.	.	.	.	.	.	.	.	.	.
PI8936 (MK017692)	.	.	.	.	.	.	.	.	.	.	.	.	.	.	.	.	.	A	A	.	T	.	.	.	.	.	.	.	.	.	.	.	.	.	.	.	.	.	.	.	.	.	.	.	.	.	.	.	.
PI8932 (MK017690)	.	.	.	.	.	.	.	.	.	.	.	.	.	.	.	.	.	A	A	.	T	.	.	.	.	.	.	.	.	.	.	.	.	.	.	.	.	.	.	.	.	.	.	.	.	.	.	.	.
CH8935 (MK017691)	.	.	.	.	.	.	.	.	.	.	.	.	.	.	.	.	.	A	A	.	T	.	.	.	.	.	.	.	.	.	.	.	.	.	.	.	.	.	.	.	.	.	.	.	.	.	.	.	.
VVL-150 (ON000923)	.	.	.	.	.	.	.	.	.	.	.	.	.	.	.	.	.	.	.	.	.	.	.	.	.	.	.	.	.	.	.	.	.	.	.	.	.	.	.	.	.	.	.	.	.	.	.	.	.
VM-160 (ON112087)	.	.	R	.	.	.	.	.	.	.	.	.	.	.	.	.	.	A	.	.	.	.	.	.	.	.	.	.	.	.	.	.	.	.	.	.	.	.	.	.	.	.	.	.	.	.	.	.	.
Krk island-Pod moću (Žlahtina 7)	.	.	.	.	.	.	.	.	.	.	.	.	.	.	.	.	.	T	.	.	.	.	.	.	.	.	.	.	.	.	.	.	.	.	.	.	.	.	.	.	.	.	.	.	.	.	.	.	.
Rava island-Mala Rava (Plavina 28)	.	.	.	.	.	.	.	.	.	.	.	.	.	.	.	.	.	.	.	.	.	.	.	.	.	.	.	.	.	.	.	.	.	.	.	.	.	.	.	.	.	.	.	.	.	.	.	.	.
Rava island-Mala Rava (Plavina 35)	.	.	.	.	.	.	.	.	.	.	.	.	.	.	.	.	.	.	.	.	.	.	.	.	.	.	.	.	.	.	.	.	.	.	.	.	.	.	.	.	.	.	.	.	.	.	.	.	.
Rava island-Mala Rava (Plavina 36)	.	.	.	.	.	.	.	.	.	.	.	.	.	.	.	.	.	.	.	.	.	.	.	.	.	.	.	.	.	.	.	.	.	.	.	.	.	.	.	.	.	.	.	.	.	.	.	.	.
Rava island-Mala Rava (Plavina 41)	.	.	.	.	.	.	.	.	.	.	.	.	.	.	.	.	.	P	.	.	.	.	.	.	.	.	.	.	.	.	.	.	.	.	.	.	.	.	.	.	.	.	.	.	.	.	.	.	.
Rava island-Vela Rava (Plavina 40)	.	.	R	.	.	.	.	.	.	.	.	.	.	.	.	.	.	T	.	.	.	.	.	.	.	.	.	.	.	.	.	.	.	.	.	.	.	.	.	.	.	.	.	.	.	.	.	.	.
Rava island-Vela Rava (Plavina 42)	.	.	R	.	.	.	.	.	.	.	.	.	.	.	.	.	.	T	.	.	.	.	.	.	.	.	.	.	.	.	.	.	.	.	.	.	.	.	.	.	.	.	.	.	.	.	.	.	.
Rava island-Vela Rava (Plavina 55)	.	.	R	.	.	.	.	.	.	.	.	.	.	.	.	.	.	T	.	.	.	.	.	.	.	.	.	.	.	.	.	.	.	.	.	.	.	.	.	.	.	.	.	.	.	.	.	.	.
Katela-Katel Suurac (Mladenka 2)	.	.	.	.	.	.	.	.	.	.	.	.	.	.	.	.	.	A	.	.	.	.	.	.	.	.	.	.	.	.	.	.	.	.	.	.	.	.	.	.	.	.	.	.	.	.	.	.	.
Katela-Katel Suurac (Mladenka 3)	.	.	.	.	.	.	.	.	.	.	.	.	.	.	.	.	.	A	.	.	.	.	.	.	.	.	.	.	.	.	.	.	.	.	.	.	.	.	.	.	.	.	.	.	.	.	.	.	.
Katela-Katel Suurac (Mladenka 20)	.	.	.	.	.	.	.	.	.	.	.	.	.	.	.	.	.	A	.	.	.	.	.	.	.	.	.	.	.	.	.	.	.	.	.	.	.	.	.	.	.	.	.	.	.	.	.	.	.
Kaštela-Radun (Ljutun 38)	.	.	.	.	.	.	.	.	.	.	.	.	.	.	.	.	.	T	.	.	.	.	.	.	.	.	.	.	.	.	.	.	.	.	.	.	.	.	.	.	.	.	.	.	.	.	.	.	.
Kaštela-Radun (Ljutun 53)	.	.	.	.	.	.	.	.	.	.	.	.	.	.	.	.	.	A	.	.	.	.	.	.	.	.	.	.	.	.	.	.	.	.	.	.	.	.	.	.	.	.	.	.	.	.	.	.	.
Kaštela-Radun (Ljutun 54)	.	.	.	.	.	.	.	.	.	.	.	.	.	.	.	.	.	T	.	.	.	.	.	.	.	.	.	.	.	.	.	.	.	.	.	.	.	.	.	.	.	.	.	.	.	.	.	.	.
Kaštela-Furnaže (Mladenka 50)	.	.	.	.	.	.	.	.	.	.	.	.	.	.	.	.	.	A	.	.	.	.	.	.	.	.	.	.	.	.	.	.	.	.	.	.	.	.	.	.	.	.	.	.	.	.	.	.	.
Kaštela-Marceline (Vlaška 51)	.	.	Q	.	.	.	.	.	.	.	.	.	.	.	.	.	.	.	.	.	.	.	.	.	.	.	.	.	.	.	.	.	.	.	.	.	.	.	.	.	.	.	.	.	.	.	.	.	.
Kaštela-Marceline (Vlaška 52)	.	.	R	.	.	.	.	.	.	.	.	.	.	.	.	.	.	P	.	.	.	.	.	.	.	.	.	.	.	.	.	.	.	.	.	.	.	.	.	.	.	.	.	.	.	.	.	.	.
Kaštela-Marceline (Vlaška 53)	.	.	.	.	.	.	.	.	.	.	.	.	.	.	.	.	.	P	.	.	.	.	.	.	.	.	.	.	.	.	.	.	.	.	.	.	.	.	.	.	.	.	.	.	.	.	.	.	.
Kaštela-Marceline (Vlaška 54)	.	.	R	.	.	.	.	.	.	.	.	.	.	.	.	.	.	P	.	.	.	.	.	.	.	.	.	.	.	.	.	.	.	.	.	.	.	.	.	.	.	.	.	.	.	.	.	.	.
Kaštela-Stomarija (Babica 25)	.	.	.	.	.	.	.	.	.	.	.	.	.	.	.	.	.	A	.	.	.	.	.	.	.	.	.	.	.	.	.	.	.	.	.	.	.	.	.	.	.	.	.	.	.	.	.	.	.
Kaštela-Stomarija (Babica 30)	.	.	.	.	.	.	.	.	.	.	.	.	.	.	.	.	.	A	.	.	.	.	.	.	.	.	.	.	.	.	.	.	.	.	.	.	.	.	.	.	.	.	.	.	.	.	.	.	.
Kaštela-Stomarija (Babica 45)	.	.	.	.	.	.	.	.	.	.	.	.	.	.	.	.	.	A	.	.	.	.	.	.	.	.	.	.	.	.	.	.	.	.	.	.	.	.	.	.	.	.	.	.	.	.	.	.	.
Kaštela-Bristi 2 (Babica 17)	.	.	.	.	.	.	.	.	.	.	.	.	.	.	.	.	.	.	.	.	.	.	.	.	.	.	.	.	.	.	.	.	.	.	.	.	.	.	.	.	.	.	.	.	.	.	.	.	.
Kaštela-Bristi 2 (Babica 19)	.	.	.	.	.	.	.	.	.	.	.	.	.	.	.	.	.	.	.	.	.	.	.	.	.	.	.	.	.	.	.	.	.	.	.	.	.	.	.	.	.	.	.	.	.	.	.	.	.
Split (Cipar)	.	.	R	.	.	.	.	.	.	.	.	.	.	.	.	.	.	.	.	.	.	.	.	.	.	.	.	.	.	.	.	.	.	.	.	.	.	.	.	.	.	.	.	.	.	.	.	.	.
Split (Silbijanac)	.	.	.	.	.	.	.	.	.	.	.	.	.	.	.	.	.	P	.	.	.	.	.	.	.	.	.	.	.	.	.	.	.	.	.	.	.	.	.	.	.	.	.	.	.	.	.	.	.
Split (Gegić)	.	.	R	.	.	.	.	.	.	.	.	.	.	.	.	.	.	T	.	.	.	.	.	.	.	.	.	.	.	.	.	.	.	.	.	.	.	.	.	.	.	.	.	.	.	.	.	.	.
Zagreb-Jazbina (Silbijanac 1)	.	.	.	.	.	.	.	.	.	.	.	.	.	.	.	.	.	P	.	.	.	.	.	.	.	.	.	.	.	.	.	.	.	.	.	.	.	.	.	.	.	.	.	.	.	.	.	.	.
Pag island (Gegić 5)	.	.	R	.	.	.	.	.	.	.	.	.	.	.	.	.	.	P	.	.	.	.	.	.	.	.	.	.	.	.	.	.	.	.	.	.	.	.	.	.	.	.	.	.	.	.	.	.	.
Šolta island-Srednje Selo 2 (Dobričić 11)	.	.	.	.	.	.	.	.	.	.	.	.	.	.	.	.	.	A	.	.	.	.	.	.	.	.	.	.	.	.	.	.	.	.	.	.	.	.	.	.	.	.	.	.	.	.	.	.	.
Šolta island-Gornje Selo 2 (Dobričić 22)	.	.	.	.	.	.	.	.	.	.	.	.	.	.	.	.	.	A	.	.	.	.	.	.	.	.	.	.	.	.	.	.	.	.	.	.	.	.	.	.	.	.	.	.	.	.	.	.	.
Nin (Maraština 9)	.	.	.	.	.	.	.	.	.	.	.	.	.	.	.	.	.	.	.	.	.	.	.	.	.	.	.	.	.	.	.	.	.	.	.	.	.	.	.	.	.	.	.	.	.	.	.	.	.
Zemunik (Plavina 15)	.	.	R	.	.	.	.	.	.	.	.	.	.	.	.	.	.	.	.	.	.	.	.	.	.	.	.	.	.	.	.	.	.	.	.	.	.	.	.	.	.	.	.	.	.	.	.	.	.
Kaštela-Kaštel Stari 2 (Crljenak Kaštelanski 15)	.	.	.	.	.	.	.	.	.	.	.	.	.	.	.	.	.	A	.	.	.	.	.	.	.	.	.	.	.	.	.	.	.	.	.	.	.	.	.	.	.	.	.	.	.	.	.	.	.
Primošten-Bucavac (Babić 20)	.	.	.	.	.	.	.	.	.	.	.	.	.	.	.	.	.	.	.	.	.	.	.	.	.	.	.	.	.	.	.	.	.	.	.	.	.	.	.	.	.	.	.	.	.	.	.	.	.
101
VID561 (NC 040616)	T	L	R	Q	M	C	E	P	F	A	N	E	A	Y	H	Y	L	K	A	A	A	N	S	G	V	Y	T	N	L	A	K	K	M	T	R	A	G	N	K	E	P	Q	V	M	F	D	F	S	K
VID567 (MF405925)	.	.	.	.	.	.	.	.	.	.	.	.	.	.	.	.	.	.	.	.	.	.	.	.	.	.	.	.	.	.	.	.	.	.	.	.	.	.	.	.	.	.	.	.	.	.	.	.	.
VID499 (MF405924)	.	.	.	.	.	.	.	.	.	.	.	.	.	.	.	.	.	.	.	.	.	.	.	.	.	.	.	.	.	.	.	.	.	.	.	.	.	.	.	.	.	.	.	.	.	.	.	.	.
VLJ-178 (MF781081)	.	.	.	.	.	.	.	.	.	.	.	.	.	.	.	.	.	.	.	.	.	.	.	.	.	.	.	.	.	.	.	.	.	.	.	.	.	.	.	.	.	.	.	.	.	.	.	.	.
VVL-101 (MF993575)	.	.	.	.	.	.	.	.	.	.	.	.	.	.	.	.	.	.	.	.	.	.	.	.	.	.	.	.	.	.	.	.	.	.	.	.	.	.	.	.	.	.	.	.	.	.	.	.	.
VD-102 (MF993574)	.	.	.	.	.	.	.	.	.	.	.	.	.	.	.	.	.	.	.	.	.	.	.	.	.	.	.	.	.	.	.	.	.	.	.	.	.	.	.	.	.	.	.	.	.	.	.	.	.
VB-108 (MF993573)	.	.	.	.	.	.	.	.	.	.	.	.	.	.	.	.	.	.	.	.	.	.	.	.	.	.	.	.	.	.	.	.	.	.	.	.	.	.	.	.	.	.	.	.	.	.	.	.	.
PI8938 (MK017693)	.	.	.	.	.	.	.	.	.	.	.	.	.	.	.	.	.	.	.	.	.	.	.	.	.	.	.	.	.	.	.	.	.	.	.	.	.	.	.	.	.	.	.	.	.	.	.	.	.
PI8936 (MK017692)	.	.	.	.	.	.	.	.	.	.	.	.	.	.	.	.	.	.	.	.	.	.	.	.	.	.	.	.	.	.	.	.	.	.	.	.	.	.	.	.	.	.	.	.	.	.	.	.	.
PI8932 (MK017690)	.	.	.	.	.	.	.	.	.	.	.	.	.	.	.	.	.	.	.	.	.	.	.	.	.	.	.	.	.	.	.	.	.	.	.	.	.	.	.	.	.	.	.	.	.	.	.	.	.
CH8935 (MK017691)	.	.	.	.	.	.	.	.	.	.	.	.	.	.	.	.	.	.	.	.	.	.	.	.	.	.	.	.	.	.	.	.	.	.	.	.	.	.	.	.	.	.	.	.	.	.	.	.	.
VVL-150 (ON000923)	.	.	.	.	.	.	.	.	.	.	.	.	.	.	.	.	.	.	.	.	.	.	.	.	.	.	.	.	.	.	.	.	.	.	.	.	.	.	.	.	.	.	.	.	.	.	.	.	.
VM-160 (ON112087)	.	.	.	.	.	.	.	.	.	.	.	.	.	.	.	.	.	.	.	.	.	.	.	.	.	.	.	.	.	.	.	.	.	.	.	.	.	.	.	.	.	.	.	.	.	.	.	.	.
Krk island-Pod moću (Žlahtina 7)	.	.	.	.	.	.	.	.	.	.	.	.	.	.	.	.	.	.	.	.	.	.	.	.	.	.	.	.	.	.	.	.	.	.	.	.	.	.	.	.	.	.	.	.	.	.	.	.	.
Rava island-Mala Rava (Plavina 28)	.	.	.	.	.	.	.	.	.	.	.	.	.	.	.	.	.	.	.	.	.	.	.	.	.	.	.	.	.	.	.	.	.	.	.	.	.	.	.	.	.	.	.	.	.	.	.	.	.
Rava island-Mala Rava (Plavina 35)	.	.	.	.	.	.	.	.	.	.	.	.	.	.	.	.	.	.	.	.	.	.	.	.	.	.	.	.	.	.	.	.	.	.	.	.	.	.	.	.	.	.	.	.	.	.	.	.	.
Rava island-Mala Rava (Plavina 36)	.	.	.	.	.	.	.	.	.	.	.	.	.	.	.	.	.	.	.	.	.	.	.	.	.	.	.	.	.	.	.	.	.	.	.	.	.	.	.	.	.	.	.	.	.	.	.	.	.
Rava island-Mala Rava (Plavina 41)	.	.	.	.	.	.	.	.	.	.	.	.	.	.	.	.	.	.	.	.	.	.	.	.	.	.	.	.	.	.	.	.	.	.	.	.	.	.	.	.	.	.	.	.	.	.	.	.	.
Rava island-Vela Rava (Plavina 40)	.	.	.	.	.	.	.	.	.	.	.	.	.	.	.	.	.	.	.	.	.	.	.	.	.	.	.	.	.	.	.	.	.	.	.	.	.	.	.	.	.	.	.	.	.	.	.	.	.
Rava island-Vela Rava (Plavina 42)	.	.	.	.	.	.	.	.	.	.	.	.	.	.	.	.	.	.	.	.	.	.	.	.	.	.	.	.	.	.	.	.	.	.	.	.	.	.	.	.	.	.	.	.	.	.	.	.	.
Rava island-Vela Rava (Plavina 55)	.	.	.	.	.	.	.	.	.	.	.	.	.	.	.	.	.	.	.	.	.	.	.	.	.	.	.	.	.	.	.	.	.	.	.	.	.	.	.	.	.	.	.	.	.	.	.	.	.
Katela-Katel Suurac (Mladenka 2)	.	.	.	.	.	.	.	.	.	.	.	.	.	.	.	.	.	.	.	.	.	.	.	.	.	.	.	.	.	.	.	.	.	.	.	.	.	.	.	.	.	.	.	.	.	.	.	.	.
Katela-Katel Suurac (Mladenka 3)	.	.	.	.	.	.	.	.	.	.	.	.	.	.	.	.	.	.	.	.	.	.	.	.	.	.	.	.	.	.	.	.	.	.	.	.	.	.	.	.	.	.	.	.	.	.	.	.	.
Katela-Katel Suurac (Mladenka 20)	.	.	.	.	.	.	.	.	.	.	.	.	.	.	.	.	.	.	.	.	.	.	.	.	.	.	.	.	.	.	.	.	.	.	.	.	.	.	.	.	.	.	.	.	.	.	.	.	.
Kaštela-Radun (Ljutun 38)	.	.	.	.	.	.	.	.	.	.	.	.	.	.	.	.	.	.	.	.	.	.	.	.	.	.	.	.	.	.	.	.	.	.	.	.	.	.	.	.	.	.	.	.	.	.	.	.	.
Kaštela-Radun (Ljutun 53)	.	.	.	.	.	.	.	.	.	.	.	.	.	.	.	.	.	.	.	.	.	.	.	.	.	.	.	.	.	.	.	.	.	.	.	.	.	.	.	.	.	.	.	.	.	.	.	.	.
Kaštela-Radun (Ljutun 54)	.	.	.	.	.	.	.	.	.	.	.	.	.	.	.	.	.	.	.	.	.	.	.	.	.	.	.	.	.	.	.	.	.	.	.	.	.	.	.	.	.	.	.	.	.	.	.	.	.
Kaštela-Furnaže (Mladenka 50)	.	.	.	.	.	.	.	.	.	.	.	.	.	.	.	.	.	.	.	.	.	.	.	.	.	.	.	.	.	.	.	.	.	.	.	.	.	.	.	.	.	.	.	.	.	.	.	.	.
Kaštela-Marceline (Vlaška 51)	.	.	.	.	.	.	.	.	.	.	.	.	.	.	.	.	.	.	.	.	.	.	.	.	.	.	.	.	.	.	.	.	.	.	.	.	.	.	.	.	.	.	.	.	.	.	.	.	.
Kaštela-Marceline (Vlaška 52)	.	.	.	.	.	.	.	.	.	.	.	.	.	.	.	.	.	.	.	.	.	.	.	.	.	.	.	.	.	.	.	.	.	.	.	.	.	.	.	.	.	.	.	.	.	.	.	.	.
Kaštela-Marceline (Vlaška 53)	.	.	.	.	.	.	.	.	.	.	.	.	.	.	.	.	.	.	.	.	.	.	.	.	.	.	.	.	.	.	.	.	.	.	.	.	.	.	.	.	.	.	.	.	.	.	.	.	.
Kaštela-Marceline (Vlaška 54)	.	.	.	.	.	.	.	.	.	.	.	.	.	.	.	.	.	.	.	.	.	.	.	.	.	.	.	.	.	.	.	.	.	.	.	.	.	.	.	.	.	.	.	.	.	.	.	.	.
Kaštela-Stomarija (Babica 25)	.	.	.	.	.	.	.	.	.	.	.	.	.	.	.	.	.	.	.	.	.	.	.	.	.	.	.	.	.	.	.	.	.	.	.	.	.	.	.	.	.	.	.	.	.	.	.	.	.
Kaštela-Stomarija (Babica 30)	.	.	.	.	.	.	.	.	.	.	.	.	.	.	.	.	.	.	.	.	.	.	.	.	.	.	.	.	.	.	.	.	.	.	.	.	.	.	.	.	.	.	.	.	.	.	.	.	.
Kaštela-Stomarija (Babica 45)	.	.	.	.	.	.	.	.	.	.	.	.	.	.	.	.	.	.	.	.	.	.	.	.	.	.	.	.	.	.	.	.	.	.	.	.	.	.	.	.	.	.	.	.	.	.	.	.	.
Kaštela-Bristi 2 (Babica 17)	.	.	.	.	.	.	.	.	.	.	.	.	.	.	.	.	.	.	.	.	.	.	.	.	.	.	.	.	.	.	.	.	.	.	.	.	.	.	.	.	.	.	.	.	.	.	.	.	.
Kaštela-Bristi 2 (Babica 19)	.	.	.	.	.	.	.	.	.	.	.	.	.	.	.	.	.	.	.	.	.	.	.	.	.	.	.	.	.	.	.	.	.	.	.	.	.	.	.	.	.	.	.	.	.	.	.	.	.
Split (Cipar)	.	.	.	.	.	.	.	.	.	.	.	.	.	.	.	.	.	.	.	.	.	.	.	.	.	.	.	.	.	.	.	.	.	.	.	.	.	.	.	.	.	.	.	.	.	.	.	.	.
Split (Silbijanac)	.	.	.	.	.	.	.	.	.	.	.	.	.	.	.	.	.	.	.	.	.	.	.	.	.	.	.	.	.	.	.	.	.	.	.	.	.	.	.	.	.	.	.	.	.	.	.	.	.
Split (Gegić)	.	.	.	.	.	.	.	.	.	.	.	.	.	.	.	.	.	.	.	.	.	.	.	.	.	.	.	.	.	.	.	.	.	.	.	.	.	.	.	.	.	.	.	.	.	.	.	.	.
Zagreb-Jazbina (Silbijanac 1)	.	.	.	.	.	.	.	.	.	.	.	.	.	.	.	.	.	.	.	.	.	.	.	.	.	.	.	.	.	.	.	.	.	.	.	.	.	.	.	.	.	.	.	.	.	.	.	.	.
Pag island (Gegić 5)	.	.	.	.	.	.	.	.	.	.	.	.	.	.	.	.	.	.	.	.	.	.	.	.	.	.	.	.	.	.	.	.	.	.	.	.	.	.	.	.	.	.	.	.	.	.	.	.	.
Šolta island-Srednje Selo 2 (Dobričić 11)	.	.	.	.	.	.	.	.	.	.	.	.	.	.	.	.	.	.	.	.	.	.	.	.	.	.	.	.	.	.	.	.	.	.	.	.	.	.	.	.	.	.	.	.	.	.	.	.	.
Šolta island-Gornje Selo 2 (Dobričić 22)	.	.	.	.	.	.	.	.	.	.	.	.	.	.	.	.	.	.	.	.	.	.	.	.	.	.	.	.	.	.	.	.	.	.	.	.	.	.	.	.	.	.	.	.	.	.	.	.	.
Nin (Maraština 9)	.	.	.	.	.	.	.	.	.	.	.	.	.	.	.	.	.	.	.	.	.	.	.	.	.	.	.	.	.	.	.	.	.	.	.	.	.	.	.	.	.	.	.	.	.	.	.	.	.
Zemunik (Plavina 15)	.	.	.	.	.	.	.	.	.	.	.	.	.	.	.	.	.	.	.	.	.	.	.	.	.	.	.	.	.	.	.	.	.	.	.	.	.	.	.	.	.	.	.	.	.	.	.	.	.
Kaštela-Kaštel Stari 2 (Crljenak Kaštelanski 15)	.	.	.	.	.	.	.	.	.	.	.	.	.	.	.	.	.	.	.	.	.	.	.	.	.	.	.	.	.	.	.	.	.	.	.	.	.	.	.	.	.	.	.	.	.	.	.	.	.
Primošten-Bucavac (Babić 20)	.	.	.	.	.	.	.	.	.	.	.	.	.	.	.	.	.	.	.	.	.	.	.	.	.	.	.	.	.	.	.	.	.	.	.	.	.	.	.	.	.	.	.	.	.	.	.	.	.
[truncated: 51 more columns]
